# Supplementary material for: Evaluation and Characterization of Acute respiratory distress syndrome in tree shrews through TMT proteomic method
Source: PLoS One. 2025 Apr 16;20(4):e0319752. doi: 10.1371/journal.pone.0319752 (PMC12002456; doi:10.1371/journal.pone.0319752)
Supplement: S1 Table — (XLS) [file pone.0319752.s001.xls]

## Sheet: Sheet 1
Table S1. Identified and quantified 4,070 proteins
NO.	Symbol	T1	T2	T3	CK1	CK2	CK3	FC	p	FDR	log2FoldChange	group	logpadj
01	CDH13	67.5	69	69.5	131.4	136	126.6	0.494085	1.33e-09	2.60946e-06	-1.01717	down	5.58345
02	CDH13	72.7	62.8	55.3	134.8	141.2	133.1	0.494085	1.33e-09	2.60946e-06	-1.01717	down	5.58345
03	MYH10	66.9	77.6	69.4	128.5	122.1	135.5	0.576044	1.18e-08	1.54344e-05	-0.795749	down	4.81151
04	MYH10	68.3	83.1	73.3	124.3	126.6	124.4	0.576044	1.18e-08	1.54344e-05	-0.795749	down	4.81151
05	DMD	75.8	85.4	73	123.6	115.4	126.8	0.655629	9.42e-08	9.24102e-05	-0.609048	down	4.03428
06	DMD	79.7	79.3	82	111.1	124.4	123.5	0.655629	9.42e-08	9.24102e-05	-0.609048	down	4.03428
07	SUSD2	61.6	63.6	62.3	138.9	135.9	137.6	0.454656	2.29e-07	0.000124587	-1.13715	down	3.90453
08	RPL31	114.3	121	133	76.3	80.3	75.1	1.58398	2.54e-07	0.000124587	0.663554	up	3.90453
09	RPL31	120.8	129.1	117.4	67.7	82.5	82.5	1.58398	2.54e-07	0.000124587	0.663554	up	3.90453
10	NRDC	111.5	112.9	116.8	87.1	90.7	80.9	1.40551	2.1e-07	0.000124587	0.49109	none	3.90453
11	NRDC	101.8	113.8	120.1	86.2	98.8	79.2	1.40551	2.1e-07	0.000124587	0.49109	none	3.90453
12	NRDC	123.4	120.6	130.7	78.2	75.4	71.7	1.40551	2.1e-07	0.000124587	0.49109	none	3.90453
13	RPS3A	117.7	116.9	109.8	87.9	84	83.7	1.33599	1.73e-07	0.000124587	0.417913	none	3.90453
14	RPS3A	114.8	106.4	120.7	86.1	85.8	86.2	1.33599	1.73e-07	0.000124587	0.417913	none	3.90453
15	RPL7	128.8	115.8	113.6	79	84.5	78.4	1.42025	3.34e-07	0.000145624	0.506141	none	3.83677
16	RPL7	111.4	115.8	118.9	83.7	81.8	88.5	1.42025	3.34e-07	0.000145624	0.506141	none	3.83677
17	LOC102479615	147.2	142.6	144.1	55.3	54.2	56.6	2.61228	5.06e-07	0.000198554	1.38531	up	3.70212
18	SNAP23	85.9	88.2	75.2	117	118.3	115.4	0.717086	7.49e-07	0.000267189	-0.479781	none	3.57318
19	SNAP23	84.7	92.4	74.7	119.2	113.6	115.3	0.717086	7.49e-07	0.000267189	-0.479781	none	3.57318
20	AOC3	63.1	64.1	60.9	138	138.8	135.1	0.456664	8.99e-07	0.000293973	-1.13079	down	3.53169
21	RPS6	119.2	115.5	96.5	81.6	78.4	108.7	1.51355	1.37e-06	0.000413529	0.597934	up	3.38349
22	RPS6	124.5	123.4	123.7	73	79.2	76.2	1.51355	1.37e-06	0.000413529	0.597934	up	3.38349
23	RPS6	130.1	137.2	113.6	71	68.4	79.5	1.51355	1.37e-06	0.000413529	0.597934	up	3.38349
24	INPP5A	74.3	75.6	95.7	115.5	115.2	123.8	0.655448	2.74e-06	0.000767983	-0.609446	down	3.11465
25	INPP5A	71.8	83	74.8	121.4	117.8	131.3	0.655448	2.74e-06	0.000767983	-0.609446	down	3.11465
26	RPLP0	119.8	118	117	81.2	81.2	82.9	1.44639	3.31e-06	0.000865896	0.532459	none	3.06253
27	SBDS	121.3	121.7	123.4	75.6	79.1	78.9	1.56849	4.5e-06	0.00110363	0.649379	up	2.95718
28	GPR137C	122.2	121.5	124.7	76.6	79.2	75.9	1.58999	5.27e-06	0.00121644	0.669015	up	2.91491
29	LAMA4	75.1	95.5	71.2	124.4	121	112.7	0.688239	5.69e-06	0.00124042	-0.539019	none	2.90643
30	LAMA4	77.2	88.6	81.6	116.7	112.9	123.1	0.688239	5.69e-06	0.00124042	-0.539019	none	2.90643
31	DOCK2	112.5	108.7	127.1	81.6	91.1	79.1	1.39684	6.09e-06	0.00125775	0.482171	none	2.90041
32	DOCK2	116.1	108.6	126.4	84.2	84.5	80.2	1.39684	6.09e-06	0.00125775	0.482171	none	2.90041
33	FYN	79	74.3	66.1	127.7	132.8	120.1	0.655629	6.72e-06	0.00131846	-0.609048	down	2.87993
34	FYN	81.6	91.5	82.7	113.4	110.7	120.1	0.655629	6.72e-06	0.00131846	-0.609048	down	2.87993
35	RPL6	118.7	119.2	111.3	80.1	83.9	86.9	1.58831	8.73e-06	0.00153207	0.667494	up	2.81472
36	RPL3	117.2	119.1	121.6	81.5	80.4	80.3	1.4777	8.44e-06	0.00153207	0.563358	none	2.81472
37	VPS37A	79.4	81.5	81.7	120.8	119.6	117	0.678791	8.98e-06	0.00153207	-0.55896	none	2.81472
38	RPL6	125.5	117.9	143.9	69.9	71.5	71.4	1.58831	8.73e-06	0.00153207	0.667494	up	2.81472
39	LRRC59	129.1	132.2	124.9	72.2	71.5	70.1	1.80636	1.28e-05	0.00164808	0.853086	up	2.78302
40	RIPK	89.2	90.5	90.9	110.9	109.5	109	0.821494	1.39e-05	0.00164808	-0.283679	none	2.78302
41	RPL10	122.5	122.3	126	74.5	78.7	76	1.6178	1.05e-05	0.00164808	0.694034	up	2.78302
42	NT5E	60.5	64.6	57.9	137.2	143.7	136	0.438954	1.46e-05	0.00164808	-1.18786	down	2.78302
43	MAN2A1	119	109.1	116.9	86.3	96.2	72.5	1.41283	1.47e-05	0.00164808	0.498587	none	2.78302
44	OSBPL3	131.8	135.1	127.9	66.7	67.7	70.9	1.92304	1.31e-05	0.00164808	0.943388	up	2.78302
45	MAN2A1	113.1	114.9	129.6	77.6	84.3	80.4	1.41283	1.47e-05	0.00164808	0.498587	none	2.78302
46	PSMD2	113.6	113.6	113.6	86.5	84.6	88.1	1.31481	1.14e-05	0.00164808	0.39486	none	2.78302
47	CCT3	117.4	110.9	113.9	86.3	89.1	82.5	1.36473	1.25e-05	0.00164808	0.448615	none	2.78302
48	RPL4	120.1	117.1	120.8	78.7	82.2	81.1	1.47934	1.47e-05	0.00164808	0.564953	none	2.78302
49	GUCY1A2	94.9	81.2	87.7	113	106.3	116.9	0.729854	1.17e-05	0.00164808	-0.454319	none	2.78302
50	GUCY1A2	80.2	77.2	85.1	120.2	110.9	126.4	0.729854	1.17e-05	0.00164808	-0.454319	none	2.78302
51	CCT3	120.7	102.1	127.6	86.5	84.9	78.2	1.36473	1.25e-05	0.00164808	0.448615	none	2.78302
52	ACE2	62.5	70.8	66.7	134.3	131.8	134	0.499875	1.22e-05	0.00164808	-1.00036	down	2.78302
53	SEPTIN11	82.6	81.7	83.5	118.2	119	115.1	0.703378	1.15e-05	0.00164808	-0.507628	none	2.78302
54	EEF1A1	126.3	108.6	109.4	84.7	89.5	81.4	1.44878	2.28e-05	0.00169546	0.534834	none	2.77071
55	ADD3	86.2	81.6	83.3	116.3	117.2	115.4	0.71969	2.25e-05	0.00169546	-0.474552	none	2.77071
56	TNPO3	122.8	121.2	124.1	76.1	80.9	75	1.58664	2.22e-05	0.00169546	0.665973	up	2.77071
57	EEF1A1	128.4	120	117.2	65	81.3	88.1	1.44878	2.28e-05	0.00169546	0.534834	none	2.77071
58	SIGLEC5	115.5	156.7	168.5	55.9	51.8	51.5	2.30487	2.18e-05	0.00169546	1.20469	up	2.77071
59	SIGLEC5	124.1	115.1	157	65.7	78.2	60	2.30487	2.18e-05	0.00169546	1.20469	up	2.77071
60	ATP8A1	83.7	81.6	78.9	118	118.1	119.8	0.686148	1.59e-05	0.00169546	-0.543409	none	2.77071
61	MMP27	129.5	132.3	124.7	70.7	69.7	73	1.81115	1.85e-05	0.00169546	0.856908	up	2.77071
62	HBB	82.8	77.4	78.3	121.1	120.7	119.6	0.659934	1.88e-05	0.00169546	-0.599607	down	2.77071
63	PGK1	109.3	103.3	114.2	91.6	90.8	90.7	1.21121	2.05e-05	0.00169546	0.276443	none	2.77071
64	PGK1	110.4	102	118	88.8	90	90.7	1.21121	2.05e-05	0.00169546	0.276443	none	2.77071
65	HSBP1	70.3	82.6	69.3	119.7	133.8	124.3	0.618123	2.26e-05	0.00169546	-0.694034	down	2.77071
66	MAPK3	105.8	107.8	106.9	92.9	93.3	93.2	1.1471	2.05e-05	0.00169546	0.197992	none	2.77071
67	RPL18A	123.3	122.5	123.1	79.6	73.1	78.4	1.59628	2.18e-05	0.00169546	0.674713	up	2.77071
68	ABCA3	82	77.5	79.7	121.1	120.1	119.6	0.749271	2.29e-05	0.00169546	-0.41644	none	2.77071
69	ABCA3	92.1	92.4	90.3	110.8	105.8	108.6	0.749271	2.29e-05	0.00169546	-0.41644	none	2.77071
70	EIF2S3	117.3	117.5	114.1	83.6	82.2	85.2	1.39004	2.02e-05	0.00169546	0.475126	none	2.77071
71	ARHGAP10	87.9	84.4	89.2	112	108.2	118.3	0.79991	1.96e-05	0.00169546	-0.32209	none	2.77071
72	ARHGAP10	83.8	89.9	98.1	112.4	103.2	112.6	0.79991	1.96e-05	0.00169546	-0.32209	none	2.77071
73	VCP	108.6	107.7	109.5	92.5	90.7	91	1.18818	2.28e-05	0.00169546	0.248758	none	2.77071
74	GNAS	73.2	79.1	74.2	123.1	126.6	123.8	0.606426	2.05e-05	0.00169546	-0.721597	down	2.77071
75	RPS19	116.4	116.5	115.5	82	83.2	86.4	1.38474	1.82e-05	0.00169546	0.469613	none	2.77071
76	HSBP1	82.2	90.6	63.4	108.7	140	115.1	0.618123	2.26e-05	0.00169546	-0.694034	down	2.77071
77	IPO5	116.3	117.8	120.2	81.6	80.1	83.9	1.44259	2.17e-05	0.00169546	0.528661	none	2.77071
78	LOC102485364	40.8	35.7	37.9	162.3	152.4	170.9	0.235585	2.39e-05	0.00173673	-2.08568	down	2.76027
79	AGRN	74	83.4	71.3	119.4	121.5	130.4	0.696833	2.68e-05	0.00189193	-0.521116	none	2.7231
80	AGRN	78.7	94.7	90.7	111.6	115.2	109.1	0.696833	2.68e-05	0.00189193	-0.521116	none	2.7231
81	SNRNP40	110.9	114.7	112.1	87.6	87.9	86.9	1.28697	2.7e-05	0.00189193	0.363974	none	2.7231
82	SYNCRIP	114.9	114.5	112.3	86.1	87.8	84.3	1.32339	2.76e-05	0.00190004	0.404241	none	2.72124
83	MFSD6	77.5	71.6	72.8	128.1	122.8	127.2	0.586882	2.82e-05	0.00190788	-0.768858	down	2.71945
84	STEAP4	146.7	149.8	161	44.4	52.3	45.7	3.21278	3e-05	0.00199525	1.68382	up	2.7
85	LOC102494082	138.9	138.5	145.3	61	58.2	58.1	1.81228	3.34e-05	0.00208034	0.857806	up	2.68187
86	GCDH	83.7	84.3	86.6	117.3	113.3	114.7	0.73733	3.28e-05	0.00208034	-0.439618	none	2.68187
87	DECR1	78.4	84.6	94.4	119.6	101.3	121.6	0.653438	3.32e-05	0.00208034	-0.613878	down	2.68187
88	DECR1	67.2	77.6	72	125.9	123.3	134	0.653438	3.32e-05	0.00208034	-0.613878	down	2.68187
89	GGT1	135.8	141.2	146.1	57.8	64	55	2.3931	3.29e-05	0.00208034	1.25888	up	2.68187
90	LOC102494082	121.2	124.3	105.1	84	85	80.4	1.81228	3.34e-05	0.00208034	0.857806	up	2.68187
91	ALDH4A1	78.5	80.6	84.3	118.2	117.8	120.6	0.682557	3.85e-05	0.00236053	-0.550978	none	2.62699
92	PFKFB2	137.3	130.2	142.8	61.4	65.3	62.9	2.16403	4.28e-05	0.00251253	1.11372	up	2.59989
93	BTBD9	57.8	66	64.6	135.2	133.5	142.9	0.457726	4.2e-05	0.00251253	-1.12744	down	2.59989
94	ARMCX5	85	86.5	81.5	114.4	116.7	115.9	0.729107	4.29e-05	0.00251253	-0.455798	none	2.59989
95	WWP2	68.1	66.7	75.4	131.1	126.6	132.1	0.539251	4.71e-05	0.00271795	-0.890971	down	2.56576
96	GFER	128.5	124.1	125.4	69.9	78.5	73.5	1.70347	5.04e-05	0.00286623	0.768477	up	2.54269
97	CHM	112.1	112.6	112.6	84.9	89.3	88.5	1.28397	5.32e-05	0.00288656	0.360616	none	2.53962
98	PURA	80.2	83.1	81	118.7	121.7	115.3	0.686815	5.37e-05	0.00288656	-0.542007	none	2.53962
99	C1QA	140.1	131.9	135.8	64.1	58.6	69.5	2.12175	5.3e-05	0.00288656	1.08525	up	2.53962
100	LAMC1	75.6	92.3	80.6	115.8	106.2	129.4	0.672195	5.29e-05	0.00288656	-0.573048	none	2.53962
101	LAMC1	79.5	87.4	66.9	119.6	110.8	135.7	0.672195	5.29e-05	0.00288656	-0.573048	none	2.53962
102	CFAP58	72.3	80.8	75.4	125.4	123.8	122.3	0.615074	5.53e-05	0.00290899	-0.701168	down	2.53626
103	CAVIN2	80.9	72.4	76	125.4	122.7	122.8	0.618226	5.56e-05	0.00290899	-0.693794	down	2.53626
104	LMOD1	75.2	90.7	73.4	120	134	106.7	0.666991	6.09e-05	0.00314436	-0.584261	none	2.50247
105	LMOD1	93.4	85.2	62.2	119.9	122.9	116.3	0.666991	6.09e-05	0.00314436	-0.584261	none	2.50247
106	METAP2	114.3	118.1	121.4	82.1	82.3	81.8	1.43704	6.34e-05	0.00319957	0.523103	none	2.49491
107	RPL28	121.1	128.9	121.7	75.3	78.3	74.7	1.62812	6.36e-05	0.00319957	0.703208	up	2.49491
108	GPD1L	81.9	83.9	84.1	117.7	119.2	113.2	0.713796	6.61e-05	0.00324221	-0.486416	none	2.48916
109	LOC102474625	77.3	80.5	75	125.4	123.3	118.5	0.633987	6.57e-05	0.00324221	-0.657475	down	2.48916
110	ITGA8	55	66.8	62.4	138	133.9	143.9	0.443001	6.79e-05	0.00328938	-1.17462	down	2.48289
111	ACTA2	80.2	75.3	73.2	126	125.3	120.1	0.615778	6.91e-05	0.00330669	-0.699517	down	2.48061
112	EIF3C	123.6	120.3	115.7	79.8	79.3	81.3	1.49584	7.4e-05	0.00341619	0.580956	none	2.46646
113	RPS15A	116.7	116.2	111.8	83.4	85.9	86	1.35018	7.36e-05	0.00341619	0.433148	none	2.46646
114	BLVRB	80.9	71.8	77.9	117.6	135.5	116.2	0.699816	7.29e-05	0.00341619	-0.514953	none	2.46646
115	BLVRB	90.9	77	95.5	119	106.5	111.1	0.699816	7.29e-05	0.00341619	-0.514953	none	2.46646
116	CD36	69	71.6	73	133.9	129.8	122.7	0.552795	7.76e-05	0.00354073	-0.855183	down	2.45091
117	PKM	126.3	125.1	134.9	70.1	74.4	69.1	1.80852	7.89e-05	0.00355866	0.85481	up	2.44871
118	ITIH3	137.9	125.7	130.6	71.3	66.2	68.3	1.91545	8.19e-05	0.00356178	0.937685	up	2.44833
119	MYO1C	74.8	80.7	79.6	120.5	119	125.4	0.644286	8.22e-05	0.00356178	-0.634227	down	2.44833
120	ALOX5AP	128.1	123.3	129.6	67.7	74.7	76.6	1.73973	8.23e-05	0.00356178	0.79886	up	2.44833
121	ENTPD1	82.9	87.7	82.8	114.6	117.5	114.4	0.731313	8.26e-05	0.00356178	-0.451439	none	2.44833
122	CD177	132.9	125.8	134.3	66.6	65.9	74.5	1.89855	8.36e-05	0.00356572	0.924899	up	2.44785
123	RSPH3	77.8	79.6	85.5	118.4	119.4	119.3	0.680202	8.46e-05	0.00356957	-0.555966	none	2.44738
124	TACSTD2	73.3	72.4	62.4	128.3	130	133.6	0.531003	8.9e-05	0.0036803	-0.913209	down	2.43412
125	NAP1L1	120.9	120.7	119.4	75.1	83.7	80.2	1.51046	8.91e-05	0.0036803	0.594988	up	2.43412
126	SRP54	117.6	117.5	120.6	78.9	85.7	79.8	1.4554	9.61e-05	0.00380971	0.541417	none	2.41911
127	LTF	155.6	141.3	137.2	54.5	53.6	57.7	2.61821	9.73e-05	0.00380971	1.38858	up	2.41911
128	SPTBN1	85.1	89.1	85.1	114.3	111.4	115.1	0.760857	9.91e-05	0.00380971	-0.394303	none	2.41911
129	S100A4	119.6	118.2	125.7	78.8	81.3	76.3	1.53765	9.88e-05	0.00380971	0.620725	up	2.41911
130	LOC102489834	114.4	114.1	112.9	84.1	84.9	89.6	1.32019	0.0001	0.00380971	0.400741	none	2.41911
131	ARHGEF17	85.1	89.4	86.7	114.9	112.6	111.2	0.771184	9.83e-05	0.00380971	-0.374853	none	2.41911
132	CYRIA	76.8	80.3	82.7	117.8	123.8	118.6	0.665741	9.43e-05	0.00380971	-0.586967	down	2.41911
133	LANCL1	72.1	79.1	78.9	125.1	119.5	125.2	0.622228	9.71e-05	0.00380971	-0.684484	down	2.41911
134	STAB1	128.4	131.1	139.6	70.9	61.9	68	1.98755	0.000104	0.003924	0.990991	up	2.40627
135	LOC102487300	110.3	97.5	136.7	83.4	73.5	98.6	1.73999	0.000107	0.00399874	0.79908	up	2.39808
136	LOC102487300	174.6	115	123.1	66.3	52.7	68.2	1.73999	0.000107	0.00399874	0.79908	up	2.39808
137	LOC102487300	168.5	96.1	121.2	60.8	64.9	88.5	1.73999	0.000107	0.00399874	0.79908	up	2.39808
138	TSR1	123	123.3	118.3	74.2	79	82.3	1.5482	0.000113	0.00410236	0.630588	up	2.38697
139	EIF3L	113.9	110.9	113.8	86.2	85.4	89.9	1.29484	0.000112	0.00410236	0.372771	none	2.38697
140	LGALS3	115.3	110	113.4	85.6	87.5	88.1	1.29671	0.000115	0.00410236	0.374853	none	2.38697
141	ZNF19	121.3	117.5	126.3	75.7	79.6	79.7	1.55362	0.000112	0.00410236	0.635631	up	2.38697
142	AZGP1	133.5	144.2	132.1	66.1	66.8	57.4	2.15344	0.000115	0.00410236	1.10664	up	2.38697
143	DAG1	74.9	83.6	76.5	124	120.1	120.9	0.643836	0.000121	0.00416495	-0.635236	down	2.38039
144	CEP120	76.8	77.5	76.6	128	123.7	117.4	0.625576	0.000118	0.00416495	-0.676744	down	2.38039
145	CA4	71.6	73.7	73.3	122.4	134.2	124.8	0.573152	0.00012	0.00416495	-0.803011	down	2.38039
146	MVP	123.6	125.2	119.2	77.1	81.8	73.3	1.58484	0.000119	0.00416495	0.664338	up	2.38039
147	IRGQ	120.6	114	119.5	81.8	84.4	79.7	1.44002	0.000124	0.0042311	0.526085	none	2.37355
148	RPL36a	123	114.4	118.3	81.8	80.4	82.1	1.456	0.000128	0.00429292	0.542007	none	2.36725
149	F11R	71.8	73.4	78.5	131	121.7	123.6	0.594472	0.000128	0.00429292	-0.750318	down	2.36725
150	MAGI3	77.8	81.5	76.8	118.4	126.4	119.1	0.648805	0.00013	0.00432305	-0.624144	down	2.36421
151	SMS	110.5	112.3	113.9	89.7	85.1	88.5	1.27877	0.000133	0.0043491	0.354756	none	2.3616
152	ITGA6	81.3	85.8	81.3	118.8	113.5	119.2	0.706686	0.000132	0.0043491	-0.50086	none	2.3616
153	PTPN2	149	131.4	148.9	57	54.4	59.3	2.51494	0.000138	0.00439868	1.33052	up	2.35668
154	TNS1	65.4	78.7	68.3	129.8	129.8	128	0.547988	0.000139	0.00439868	-0.867785	down	2.35668
155	ANPEP	59.4	72.2	65.8	135.3	138.8	128.5	0.490313	0.000138	0.00439868	-1.02823	down	2.35668
156	RPL5	112.9	111.8	108.4	88.4	90.4	88.1	1.24803	0.000136	0.00439868	0.319656	none	2.35668
157	MYH14	69.4	79.7	77.8	126.2	121.8	125	0.608311	0.000142	0.00445766	-0.717119	down	2.35089
158	S100A1	73.5	69.2	72.3	127.2	122.4	135.4	0.558442	0.000145	0.00451571	-0.840522	down	2.34527
159	NCALD	59.9	71.5	70.1	130.6	129.3	138.6	0.505646	0.000149	0.00452769	-0.9838	down	2.34412
160	FABP3	89.5	83.3	86.7	114.6	113.8	112.2	0.761891	0.00015	0.00452769	-0.392344	none	2.34412
161	EIF2S1	110.9	111.2	115	89.7	85.7	87.5	1.28224	0.000147	0.00452769	0.358662	none	2.34412
162	ACTG2	71.1	75.7	69.1	132.4	130.6	121.2	0.561947	0.000148	0.00452769	-0.831494	down	2.34412
163	CDK1	171.9	147.8	150.8	37.7	43.5	48.3	3.6332	0.000155	0.0046429	1.86124	up	2.33321
164	PRTN3	152.3	132.4	142.7	55	61.8	55.8	2.47625	0.000158	0.00469691	1.30815	up	2.32819
165	RRAS2	79.9	70.5	77.2	127.9	123.8	120.6	0.611335	0.000161	0.00475011	-0.709965	down	2.3233
166	LOC102471209	81.5	71.2	72.4	125.3	127.6	122	0.600427	0.000163	0.00477322	-0.73594	down	2.32119
167	ATP6V1C1	109.5	115.9	113.4	87.1	86.5	87.7	1.29659	0.000167	0.00485413	0.374727	none	2.31389
168	COPA	119.6	111.9	118.2	82.6	83.3	84.5	1.39657	0.000169	0.00486235	0.481883	none	2.31315
169	S100A10	71.3	79.7	76.6	123.6	120	128.9	0.611007	0.000171	0.00486235	-0.71074	down	2.31315
170	GM2A	117.6	121.5	122.5	84.2	75.1	79.1	1.51678	0.000171	0.00486235	0.60101	up	2.31315
171	TYROBP	129.9	137.4	130.4	71.4	72	58.9	1.96589	0.000186	0.004905	0.975184	up	2.30936
172	TEKT3	72.9	78.4	82	118.6	122.5	125.6	0.636215	0.000182	0.004905	-0.652414	down	2.30936
173	GNLY	63.3	68.3	67.1	139.9	137.5	124	0.495017	0.000198	0.004905	-1.01445	down	2.30936
174	CAV1	61.7	71.4	62.4	136.1	127.1	141.3	0.483313	0.000178	0.004905	-1.04897	down	2.30936
175	CDC37	112.9	112.5	111.9	87.9	90.7	84.2	1.28349	0.0002	0.004905	0.360067	none	2.30936
176	APP	75.5	75.2	70.7	130.8	118.9	128.9	0.584786	0.000197	0.004905	-0.774019	down	2.30936
177	HDAC2	107	104.7	106.4	93.5	93.3	95.1	1.12841	0.000174	0.004905	0.174297	none	2.30936
178	CHUK	89.7	85.7	83.1	113.6	112.5	115.4	0.756955	0.000191	0.004905	-0.401721	none	2.30936
179	FHOD1	76.7	85.9	81.9	120	117.3	118.1	0.687957	0.000185	0.004905	-0.539609	none	2.30936
180	PSMD11	114.9	112.2	119.2	82.3	85.6	85.7	1.36554	0.000185	0.004905	0.449468	none	2.30936
181	RPS8	117.4	120.4	127.9	78	76.3	80	1.56082	0.000186	0.004905	0.642304	up	2.30936
182	AIG1	61.3	74.8	61.1	129.1	136.6	137.1	0.489573	0.000194	0.004905	-1.0304	down	2.30936
183	DSG2	94.5	90.6	91.9	107.4	107.8	107.9	0.85732	0.000186	0.004905	-0.222095	none	2.30936
184	RAP2B	82.9	84.5	87.2	116.5	117.6	111.3	0.737116	0.000197	0.004905	-0.440036	none	2.30936
185	PXN	92.1	89	88	110.2	108.7	112.1	0.812991	0.000198	0.004905	-0.298689	none	2.30936
186	USP9X	108.5	108.5	108.8	90.7	89.6	93.9	1.18818	0.000185	0.004905	0.248758	none	2.30936
187	TEKT2	70.2	82.2	75.1	123.8	122.3	126.5	0.610574	0.000196	0.004905	-0.711761	down	2.30936
188	GNPAT	114.3	120.9	120.5	78.7	84.9	80.7	1.456	0.00019	0.004905	0.542007	none	2.30936
189	DAAM1	78.5	79.1	82.8	124.3	114.9	120.5	0.668335	0.000198	0.004905	-0.581357	none	2.30936
190	AFDN	85.7	91.5	87.5	112.1	112.6	110.7	0.789207	0.000199	0.004905	-0.341524	none	2.30936
191	PACSIN1	81.1	82.6	74	117.7	123	121.7	0.655905	0.000178	0.004905	-0.608441	down	2.30936
192	RPS18	114.8	111.9	113.6	85.5	84	90.2	1.31036	0.000195	0.004905	0.389961	none	2.30936
193	IMMT	89.1	93	89.9	109.3	107.9	110.8	0.829268	0.000212	0.00502836	-0.270089	none	2.29857
194	NCSTN	109.7	107.9	110.6	88.7	90.2	92.9	1.20751	0.000211	0.00502836	0.27203	none	2.29857
195	SEPTIN8	80.9	72.8	76.7	127.7	118.2	123.7	0.623377	0.000212	0.00502836	-0.681824	down	2.29857
196	CA3	88.7	81.2	86.6	115	113.8	114.7	0.746725	0.000214	0.00502836	-0.421351	none	2.29857
197	HK3	139.1	131.1	132.7	67.9	72.5	56.6	2.04518	0.000208	0.00502836	1.03223	up	2.29857
198	RPL36	114.7	121.4	113.8	83.1	81.8	85.2	1.39904	0.000213	0.00502836	0.484438	none	2.29857
199	SRP68	111.4	111.9	117.4	87.6	84.8	87	1.31342	0.000209	0.00502836	0.393323	none	2.29857
200	MAT2A	120.6	113.4	114.3	84.6	85.4	81.7	1.38379	0.000219	0.00511521	0.468625	none	2.29114
201	PSMD12	112.1	109.6	116	86.2	88.5	87.6	1.28746	0.000221	0.00513138	0.364524	none	2.28977
202	FMO1	80.3	103.2	76.6	112.2	110.6	117	0.631357	0.000225	0.00516316	-0.663472	down	2.28708
203	FMO1	52	79.9	72.3	131	127.2	137.4	0.631357	0.000225	0.00516316	-0.663472	down	2.28708
204	LRRC8D	116.9	121.9	115.5	86.1	79.5	80.2	1.44142	0.000224	0.00516316	0.527487	none	2.28708
205	GET4	82.6	80.4	72.6	118.4	121.9	124.1	0.646542	0.000242	0.00521763	-0.629183	down	2.28253
206	SMC1A	86	89.9	90.1	109	112	113.1	0.796169	0.000233	0.00521763	-0.328854	none	2.28253
207	LIMCH1	74.6	75.3	65.2	130.2	128.1	126.5	0.68867	0.000239	0.00521763	-0.538115	none	2.28253
208	LIMCH1	86.2	92	96	104.1	112.2	109.4	0.68867	0.000239	0.00521763	-0.538115	none	2.28253
209	FLII	104.6	105.4	106.7	94.9	93.2	95.3	1.1175	0.000236	0.00521763	0.160277	none	2.28253
210	PDLIM3	75.3	75	75.6	123.2	132.1	118.7	0.604011	0.000234	0.00521763	-0.727354	down	2.28253
211	PGRMC1	33.7	36.3	35.3	179.1	144.6	171	0.212856	0.000241	0.00521763	-2.23205	down	2.28253
212	RAMP2	56.2	75.1	65.1	133.9	133.2	136.5	0.48662	0.00024	0.00521763	-1.03913	down	2.28253
213	FKBP10	143.1	126.8	130.8	69	62	68.3	2.01054	0.000238	0.00521763	1.00758	up	2.28253
214	ATP6V0D1	110.8	107	110.6	90.1	89.3	92.2	1.20913	0.000231	0.00521763	0.273971	none	2.28253
215	STIP1	113.3	116.7	106.9	87.3	93.5	82.4	1.24948	0.000241	0.00521763	0.321333	none	2.28253
216	CD163	138.3	142	129.5	60.2	72.4	57.6	2.15457	0.000239	0.00521763	1.1074	up	2.28253
217	STIP1	102.3	103	124.4	86.4	94.5	89.4	1.24948	0.000241	0.00521763	0.321333	none	2.28253
218	ZBTB11	128.3	128.8	118.2	76.8	70.6	77.2	1.67097	0.000245	0.00525344	0.740686	up	2.27956
219	CFAP52	88.8	82	81.6	115.4	117.9	114.2	0.726331	0.000251	0.00529529	-0.461301	none	2.27611
220	SCGB3A2	77.3	79.4	83.5	123.1	122.1	114.6	0.667593	0.000251	0.00529529	-0.582959	none	2.27611
221	PRKAR1A	106.6	106.1	105	95.7	93.7	92.9	1.1254	0.000249	0.00529529	0.170436	none	2.27611
222	PALS1	69	81	75.9	127.2	126.4	120.6	0.603688	0.000259	0.00542681	-0.728125	down	2.26546
223	SYNE2	92.5	93.1	91.2	109.8	105.9	107.4	0.856701	0.00026	0.00542681	-0.223137	none	2.26546
224	NPTN	83.8	87.9	89.1	113.4	110.4	115.3	0.769095	0.000263	0.00546038	-0.378767	none	2.26278
225	SLMAP	83.8	87.8	84.3	117.9	115.2	110.8	0.744112	0.000266	0.0054936	-0.426409	none	2.26014
226	MARS1	117.6	113.9	111	88.5	85	84	1.3301	0.00027	0.00554702	0.411532	none	2.25594
227	NECTIN2	73.1	83.3	76.4	122.8	118.4	126	0.633987	0.000274	0.00559987	-0.657475	down	2.25182
228	MELTF	62.2	73.7	65.2	133.7	125.2	140.1	0.50401	0.000281	0.0056858	-0.988476	down	2.24521
229	DTNA	79.1	79.7	75.5	119.3	128.7	117.7	0.640689	0.000283	0.0056858	-0.642304	down	2.24521
230	BLVRA	79.1	78.2	70.6	120.5	130	121.6	0.61247	0.000284	0.0056858	-0.707289	down	2.24521
231	EIF3H	110.3	114.7	112.3	87.7	84.7	90.4	1.28349	0.000282	0.0056858	0.360067	none	2.24521
232	HPCAL1	80.3	86	80.7	116.4	114.4	122.2	0.699717	0.000287	0.00571669	-0.515157	none	2.24286
233	TECPR1	79.4	73.2	78.6	123.7	116.8	128.3	0.626898	0.00029	0.00571839	-0.673697	down	2.24273
234	XPO6	114.3	113.1	121.1	84.6	85.2	81.6	1.38624	0.000289	0.00571839	0.471174	none	2.24273
235	RPS9	120.1	112.8	113.2	82.4	85.7	85.7	1.36367	0.000297	0.00582714	0.447497	none	2.23454
236	YARS1	118.8	111.6	117.6	84.6	86.4	81.1	1.3804	0.000299	0.00583719	0.465091	none	2.2338
237	LOC102472121	80.6	87.8	80.6	115.9	114.9	120.2	0.709402	0.000302	0.00583767	-0.495325	none	2.23376
238	ENO3	114.4	119.9	125.7	78.1	81.4	80.5	1.5	0.000301	0.00583767	0.584963	none	2.23376
239	TMEM119	55.8	65.6	53.4	150.3	130	145	0.411004	0.000305	0.00586676	-1.28278	down	2.2316
240	CGN	76.8	82.9	80.5	120.3	124.8	114.7	0.667593	0.000309	0.005886	-0.582959	none	2.23018
241	GSTM2	93	93.8	92.4	111.1	106.8	102.8	0.802313	0.000309	0.005886	-0.317762	none	2.23018
242	GSTM2	75.1	91.8	88	113.9	108.1	123	0.802313	0.000309	0.005886	-0.317762	none	2.23018
243	OS9	131.3	118.6	131.8	69.4	75.8	73.1	1.74851	0.000317	0.00592267	0.806127	up	2.22748
244	RPL34	114.4	126.3	122.4	78.9	77.3	80.7	1.53271	0.000319	0.00592267	0.616089	up	2.22748
245	RPL27A	117.1	128.5	131.4	72.7	74.5	75.7	1.69134	0.000322	0.00592267	0.758168	up	2.22748
246	HARS1	115.7	116.8	109.6	86.4	87.4	84.2	1.32597	0.000323	0.00592267	0.407047	none	2.22748
247	CDH5	79.8	84.5	72.4	120.2	120.1	123.1	0.651348	0.000321	0.00592267	-0.618499	down	2.22748
248	COL6A3	72.3	84	72.9	123.9	125.9	120.9	0.61829	0.000317	0.00592267	-0.693645	down	2.22748
249	ALDH2	70.4	82.5	76	124.3	119.8	127	0.616815	0.000313	0.00592267	-0.697091	down	2.22748
250	C5AR1	146.3	125.2	138.2	60.8	63.8	65.7	2.15292	0.000316	0.00592267	1.10629	up	2.22748
251	ATP2A3	81.4	78.1	86	120.6	113.8	120.1	0.692525	0.00033	0.00593079	-0.530063	none	2.22689
252	EIF4G1	127.8	115.3	126.1	75.1	78.2	77.5	1.59965	0.000331	0.00593079	0.677759	up	2.22689
253	EPB42	86.9	80.5	82.4	119.1	112.3	118.8	0.713307	0.00033	0.00593079	-0.487406	none	2.22689
254	LPP	98	112.6	89.1	103.1	102.3	95	0.724138	0.000331	0.00593079	-0.465664	none	2.22689
255	LPP	109.7	88.5	51.2	127.9	127.1	95.6	0.724138	0.000331	0.00593079	-0.465664	none	2.22689
256	LPP	75.8	72	79.7	130.9	148.4	93.1	0.724138	0.000331	0.00593079	-0.465664	none	2.22689
257	LPP	81.6	90.4	59.4	122.5	137.3	108.8	0.724138	0.000331	0.00593079	-0.465664	none	2.22689
258	HACD3	90.1	87.1	88.8	108.1	111.7	114.2	0.796407	0.000327	0.00593079	-0.328422	none	2.22689
259	PRMT1	114.9	113.2	137.1	77.6	74.7	82.4	1.37161	0.000337	0.00601085	0.455876	none	2.22106
260	PRMT1	107.8	116.6	104.3	99.5	84.2	87.5	1.37161	0.000337	0.00601085	0.455876	none	2.22106
261	CHI3L1	125.5	122.2	138.9	70.5	71	71.9	1.81162	0.000353	0.00614644	0.857281	up	2.21138
262	VARS1	118.4	113.6	120	85	77.9	85.1	1.41935	0.000347	0.00614644	0.505235	none	2.21138
263	OLA1	115.9	117.6	122.3	76.1	83.5	84.7	1.45641	0.000354	0.00614644	0.542413	none	2.21138
264	TUBA3E	81.6	85	75.2	117.1	117.9	123.1	0.67523	0.000351	0.00614644	-0.566548	none	2.21138
265	PSAT1	125.7	116.6	129.2	77	72.5	79	1.62582	0.00035	0.00614644	0.701168	up	2.21138
266	DNAJA3	84.6	89.1	83.6	116.1	110.5	116.1	0.750802	0.000349	0.00614644	-0.413495	none	2.21138
267	PSMD3	111.6	107.2	113.7	88.9	89.1	89.6	1.24253	0.000358	0.00618851	0.313276	none	2.20841
268	NID2	80.4	81.3	82.2	117.4	113.7	124.9	0.685112	0.000361	0.006213	-0.545587	none	2.2067
269	VCL	82.1	89.7	83.2	115.2	117	112.7	0.739345	0.000364	0.00623728	-0.435681	none	2.20501
270	RPA1	113.3	119.6	116.8	80.2	88	82.1	1.39712	0.000369	0.00629546	0.48246	none	2.20097
271	SLC43A1	77.4	67.3	60.8	128.5	128.6	137.4	0.520913	0.000371	0.00630218	-0.940887	down	2.20051
272	AK7	53.8	62.2	69.6	145.2	127.9	141.2	0.447985	0.00039	0.00658491	-1.15848	down	2.18145
273	PNP	111	109.8	117.1	88.1	86.6	87.4	1.2892	0.000391	0.00658491	0.366479	none	2.18145
274	EHD2	73.6	83.3	73.1	124.3	118.3	127.4	0.621622	0.000395	0.00662385	-0.685891	down	2.17889
275	MCAM	94.5	93.6	93.7	106.3	107.8	104.1	0.885607	0.0004	0.00663934	-0.175262	none	2.17787
276	DDAH1	79.1	85.9	74.9	119.3	123.5	117.4	0.666019	0.000401	0.00663934	-0.586365	down	2.17787
277	PPBP	80.2	73.5	65.1	128.8	122.4	129.9	0.574128	0.0004	0.00663934	-0.800557	down	2.17787
278	RPL12	124.5	113.4	124.1	80	77.2	80.8	1.52101	0.000404	0.00666091	0.605028	up	2.17647
279	ADGRF5	86.7	87.4	78.9	115.5	114.1	117.4	0.729107	0.000409	0.00671513	-0.455798	none	2.17295
280	AIP	110.6	118.6	112.3	86.6	84.6	87.3	1.32108	0.000419	0.00672686	0.401721	none	2.17219
281	GRN	124.7	133.4	144.8	65.3	70.5	61.3	2.04414	0.000429	0.00672686	1.03149	up	2.17219
282	MCM3	131.6	129	121.2	74.4	78.7	65.1	1.74977	0.000429	0.00672686	0.807166	up	2.17219
283	RPL17	119.6	111.8	114.7	87.1	81.3	85.6	1.3626	0.000429	0.00672686	0.44636	none	2.17219
284	C4A	128.7	116.4	119.3	79.3	80.7	75.6	1.54669	0.000432	0.00672686	0.629183	up	2.17219
285	RHOF	77.4	86	79.7	119.2	114.7	123	0.681143	0.000419	0.00672686	-0.55397	none	2.17219
286	HPX	171	148.8	140.4	45.9	40.3	53.6	3.29185	0.00042	0.00672686	1.7189	up	2.17219
287	GNAQ	73.8	83.7	77.6	122.6	116.4	125.9	0.644286	0.000418	0.00672686	-0.634227	down	2.17219
288	LOC102488418	75.6	85.2	79.5	121.1	115.2	123.5	0.667871	0.000432	0.00672686	-0.582359	none	2.17219
289	TMOD1	88.7	87.8	80.6	113.3	115.7	114	0.749563	0.000423	0.00672686	-0.415879	none	2.17219
290	ITPR1	77.3	104.4	80.5	114	116.5	107.3	0.76846	0.000424	0.00672686	-0.379958	none	2.17219
291	ITPR1	81.7	95.2	82.3	120.3	103.1	117.3	0.76846	0.000424	0.00672686	-0.379958	none	2.17219
292	NUP98	84.7	89.3	84.6	112.7	117.7	110.9	0.757691	0.00042	0.00672686	-0.400318	none	2.17219
293	LOC102484366	58.1	72.2	59.4	138.7	127	144.5	0.462457	0.000424	0.00672686	-1.11261	down	2.17219
294	LOC102471268	84.7	85.6	78.6	113.7	121.5	115.9	0.708915	0.00044	0.00672899	-0.496316	none	2.17205
295	RPL37	122.5	132.7	117.5	76.9	73.9	76.6	1.63896	0.00045	0.00672899	0.712783	up	2.17205
296	RRAS	75.5	73.4	78.1	126.1	116	130.9	0.608579	0.00045	0.00672899	-0.716483	down	2.17205
297	G3BP1	133.7	125.2	117.5	73.9	73.2	76.5	1.68336	0.000441	0.00672899	0.751346	up	2.17205
298	DYNLRB2	68.1	83.6	70.2	125.3	126.6	126.2	0.586882	0.000434	0.00672899	-0.768858	down	2.17205
299	CSGALNACT2	115.8	110	113.3	89.9	83.7	87.2	1.30023	0.000445	0.00672899	0.378767	none	2.17205
300	ATP6V1F	84.7	80	71.6	119.9	123.6	120.2	0.649711	0.00045	0.00672899	-0.622129	down	2.17205
301	PGLYRP1	154.4	137.2	172.7	47.2	42.4	46	3.42404	0.000451	0.00672899	1.7757	up	2.17205
302	LOC102471526	83	88.1	77.7	119.4	116.1	115.7	0.708428	0.00045	0.00672899	-0.497306	none	2.17205
303	SAP30BP	140	136	121.6	69.5	62.6	70.3	1.96443	0.000437	0.00672899	0.974108	up	2.17205
304	KCNN1	134.8	122.1	140.4	67.4	62.8	72.5	1.96004	0.000442	0.00672899	0.970883	up	2.17205
305	EIF3K	111.6	115.1	119.7	81.1	87.1	85.4	1.36593	0.000466	0.00686333	0.449884	none	2.16347
306	CSF2RB	156.3	131.1	140.9	56.9	63.5	51.3	2.49447	0.000463	0.00686333	1.31873	up	2.16347
307	HDDC3	83.8	77.1	86.8	118.2	119.8	114.2	0.703294	0.000464	0.00686333	-0.507801	none	2.16347
308	RAB4A	89.2	83.1	83.7	118.6	113.2	112.1	0.744402	0.000467	0.00686333	-0.425845	none	2.16347
309	COPE	123.2	117	132.9	76.6	75.2	75.1	1.64434	0.000469	0.006867	0.717506	up	2.16323
310	ITGA1	71.9	83.6	83.4	120.3	119.5	121.2	0.661773	0.000475	0.006929	-0.595592	down	2.15933
311	ALDH16A1	116.8	110.4	120.1	82.8	83.6	86.3	1.37436	0.000486	0.00702569	0.458757	none	2.15331
312	RPL23	112.8	113.1	112.1	82.6	88.8	90.6	1.29008	0.000487	0.00702569	0.367456	none	2.15331
313	PIK3C2A	120.5	111.4	122.5	81.1	81.2	83.3	1.443	0.000484	0.00702569	0.529068	none	2.15331
314	OSBP	102.5	106.8	107.5	98.1	80.6	104.5	1.17903	0.00049	0.00703169	0.237605	none	2.15294
315	OSBP	109.7	114.1	123.8	81.9	86	84.6	1.17903	0.00049	0.00703169	0.237605	none	2.15294
316	OSBP	103.7	100.1	105.8	96.9	100.8	92.7	1.17903	0.00049	0.00703169	0.237605	none	2.15294
317	SDHB	80.1	80.9	87	113.8	116	122.3	0.704345	0.000491	0.00703169	-0.505645	none	2.15294
318	LOC102497898	79	87.5	81.7	119.8	112.8	119.2	0.705514	0.000507	0.00723443	-0.503252	none	2.1406
319	DYSF	87.5	86.3	86.3	115.4	108.2	116.3	0.765225	0.00051	0.00725087	-0.386044	none	2.13961
320	ETF1	129.5	118.5	118.3	76.7	82.2	74.8	1.56739	0.000512	0.00725303	0.648368	up	2.13948
321	HK2	122.6	113.2	117.9	82.8	85.6	78	1.43547	0.00052	0.00730339	0.521524	none	2.13648
322	GALNT1	119.9	125	131.4	74.6	81	68.1	1.68216	0.000523	0.00730339	0.750318	up	2.13648
323	TSPAN15	78.4	76.9	64.4	131.5	121.8	126.9	0.577854	0.000522	0.00730339	-0.791224	down	2.13648
324	MAOB	74.5	80.1	84.7	122.7	114.9	123	0.663616	0.000521	0.00730339	-0.591579	down	2.13648
325	GALNS	114.1	120	127.5	77.3	81.2	80	1.51614	0.000532	0.00739043	0.600405	up	2.13133
326	TNS3	85.9	81.7	73	118.5	121.6	119.4	0.669263	0.000533	0.00739043	-0.579355	none	2.13133
327	CAVIN1	90.6	88.5	82.1	112.8	113	113	0.770956	0.000538	0.00743349	-0.375279	none	2.12881
328	CARS1	123.9	111.6	119	81.2	81.7	82.6	1.44399	0.000541	0.00744872	0.530063	none	2.12792
329	CDK2	109.4	113.1	116.6	89.5	87.2	84.2	1.29973	0.000543	0.00745011	0.378214	none	2.12784
330	RPL9	114.4	115.8	126	80.3	82.6	80.9	1.46103	0.000547	0.00745288	0.546989	none	2.12768
331	RRBP1	130.8	123.3	116.2	76.3	80.1	73.3	1.6121	0.000546	0.00745288	0.688944	up	2.12768
332	ARHGEF1	115.3	108.8	114.2	90	84.6	87.1	1.2927	0.000554	0.00752213	0.370389	none	2.12366
333	LARP1	113	109.7	117.8	85.2	85.1	89.1	1.31264	0.000556	0.00752326	0.392476	none	2.12359
334	PLBD1	113.6	124.3	125.8	77	82.4	76.8	1.5398	0.000565	0.00755536	0.62274	up	2.12174
335	TM6SF1	117.2	111.7	115.5	89.2	80.7	85.8	1.34689	0.000562	0.00755536	0.429633	none	2.12174
336	CRYZ	91.6	94.3	88.7	109.3	107.5	108.7	0.843625	0.000568	0.00755536	-0.245326	none	2.12174
337	COPB1	121.7	111.2	121.1	84.4	81.1	80.6	1.43844	0.000568	0.00755536	0.524505	none	2.12174
338	TNC	126.5	118.6	121.9	74.9	72.9	85.3	1.57443	0.000567	0.00755536	0.654831	up	2.12174
339	GBA3	70.8	83.2	76.7	122.8	118.1	128.3	0.624865	0.000572	0.0075724	-0.678385	down	2.12077
340	TREES_T100004047	107	104.6	109.3	93.7	92.9	92.5	1.14977	0.000576	0.0075724	0.201342	none	2.12077
341	LAMTOR1	79.5	81.9	77.4	114.1	127.5	119.5	0.661313	0.000577	0.0075724	-0.596596	down	2.12077
342	CCDC170	62.5	76	70.7	136.9	121.3	132.6	0.535312	0.000575	0.0075724	-0.901548	down	2.12077
343	TNXB	68.3	75.9	73.2	127.3	118.8	136.4	0.568366	0.00058	0.0075864	-0.815108	down	2.11996
344	SNX27	90.2	88.2	85.8	115.8	111.2	108.8	0.786778	0.000589	0.00760275	-0.345972	none	2.11903
345	COL6A1	67.5	84.4	70.2	125.3	125.9	126.7	0.587722	0.000589	0.00760275	-0.766795	down	2.11903
346	RPL26	116.4	113.7	108.8	89	84.3	87.7	1.29847	0.000589	0.00760275	0.37681	none	2.11903
347	CD2BP2	109.5	111.9	110.7	92.1	85.3	90.5	1.23964	0.000589	0.00760275	0.309923	none	2.11903
348	TMOD3	79.3	89.1	85.8	116.7	112.9	116.1	0.73532	0.000607	0.00774608	-0.443557	none	2.11092
349	CCT4	133	112	101.9	87.8	102.7	62.6	1.40365	0.000608	0.00774608	0.489179	none	2.11092
350	COL6A5	58.4	77.5	71.8	132.7	134.1	125.4	0.529577	0.000606	0.00774608	-0.917088	down	2.11092
351	ATG5	109.5	111.5	116.8	84.9	87.7	89.6	1.28833	0.000607	0.00774608	0.365502	none	2.11092
352	CCT4	121	113.3	119.5	80.6	86.1	79.4	1.40365	0.000608	0.00774608	0.489179	none	2.11092
353	USO1	112.1	110.1	106.7	90	92.6	88.6	1.21276	0.00061	0.00774641	0.278292	none	2.1109
354	SEC24C	108.7	109.2	113.1	87	92.5	89.5	1.23048	0.000612	0.00774674	0.299225	none	2.11088
355	PPP4R1	118	116.3	113	78.7	88.4	85.6	1.37436	0.00062	0.00782277	0.458757	none	2.10664
356	NRBF2	136.5	122.8	118.9	73.7	73.4	74.8	1.70437	0.000624	0.007848	0.76924	up	2.10524
357	SPTAN1	83.5	90.1	81.6	115.1	111.9	117.7	0.740354	0.000631	0.00791068	-0.433713	none	2.10179
358	CAPG	131.8	121.4	141.5	67.1	74.1	64.1	1.92255	0.000635	0.00793548	0.943023	up	2.10043
359	HNRNPD	94.1	89.8	91.2	109.2	106	109.7	0.846722	0.00064	0.00797257	-0.24004	none	2.0984
360	MAGED2	115.7	126.3	118.6	79.1	84.9	75.5	1.50564	0.000645	0.00798416	0.590374	up	2.09777
361	MFGE8	86.2	87.4	92.5	111.4	109	113.6	0.796707	0.000644	0.00798416	-0.32788	none	2.09777
362	BST2	59.8	64.9	80.9	128.9	131.3	134.3	0.521166	0.000653	0.00805777	-0.940185	down	2.09378
363	TPPP3	74.8	81.7	73.7	124.1	115.7	130	0.622499	0.000657	0.00808172	-0.683857	down	2.0925
364	S100A14	76.9	76.1	71.4	125.6	116.4	133.6	0.597444	0.000662	0.00809249	-0.743124	down	2.09192
365	RABGAP1L	113.1	101	105.2	97.9	94.8	87.9	1.16198	0.00066	0.00809249	0.216588	none	2.09192
366	RABGAP1L	110.8	110.2	104.6	98.9	83.4	92.1	1.16198	0.00066	0.00809249	0.216588	none	2.09192
367	EPB41L5	82.4	84.3	76.6	117	125.2	114.6	0.681895	0.000669	0.0081257	-0.552379	none	2.09014
368	PPM1G	115.1	113.3	110.1	86.8	91.2	83.4	1.29495	0.00067	0.0081257	0.372897	none	2.09014
369	LRRC57	81.2	87.1	87.4	113.7	119.2	111.3	0.742882	0.000672	0.0081257	-0.428795	none	2.09014
370	IDE	114.5	122.6	129.4	81.2	75.4	77	1.56892	0.000673	0.0081257	0.649773	up	2.09014
371	COL6A2	69.4	86	74.5	123.1	123.1	124	0.621016	0.000683	0.0082069	-0.687298	down	2.08582
372	UACA	80.4	86.4	78.1	118.4	113.2	123.5	0.689665	0.000686	0.0082069	-0.536033	none	2.08582
373	RPS3	112	117.1	121.1	80.4	81.5	87.9	1.40192	0.000684	0.0082069	0.487406	none	2.08582
374	EPRS1	120.5	109.5	117	83.8	85.8	83.4	1.37154	0.00071	0.00846821	0.455798	none	2.07221
375	CD14	132.9	118.6	137.8	67.8	67.3	75.5	1.84853	0.000716	0.00851389	0.886377	up	2.06987
376	LOC106734145	63.5	79.2	58.9	136.3	136	126.1	0.506024	0.000722	0.0085593	-0.982722	down	2.06756
377	LAP3	113	108.5	112.8	86	87.3	92.4	1.25819	0.000726	0.0085808	0.331345	none	2.06647
378	TOM1L2	90	84.6	81.8	113	112.1	118.4	0.746434	0.000731	0.00858375	-0.421914	none	2.06632
379	HSDL1	82.8	90.4	90	111.1	111.6	114	0.781705	0.000735	0.00858375	-0.355304	none	2.06632
380	IGF2R	113.4	117.7	127.2	80.6	79	82	1.48303	0.000734	0.00858375	0.568548	none	2.06632
381	GGCX	115.5	109.9	117.7	88.3	81.7	87	1.33502	0.000735	0.00858375	0.416861	none	2.06632
382	MYG1	109.8	112.8	107.1	91.6	91.3	87.4	1.21976	0.000746	0.00866066	0.286592	none	2.06245
383	PA2G4	115.3	115.4	122.3	81.8	77.4	87.8	1.42915	0.000746	0.00866066	0.515157	none	2.06245
384	NASP	128.4	114.5	120.9	80.9	81	74.3	1.54022	0.000753	0.00866502	0.623137	up	2.06223
385	OLFML3	114.2	108.3	108	90.2	91.1	88.2	1.22635	0.000752	0.00866502	0.294365	none	2.06223
386	PFKP	111.4	100.1	119	90.2	99.3	80.1	1.5534	0.000752	0.00866502	0.635433	up	2.06223
387	PFKP	131.4	121.1	147.1	68	75.4	57	1.5534	0.000752	0.00866502	0.635433	up	2.06223
388	EIF3I	111.9	115.4	123.4	82.2	85.7	81.4	1.40674	0.000757	0.00868558	0.492355	none	2.0612
389	CLDND1	90.9	87	84.8	112.2	116.1	109.1	0.778601	0.000767	0.00876056	-0.361044	none	2.05747
390	S100A8	186.7	141.4	156.4	37.6	38.5	39.5	4.19118	0.000768	0.00876056	2.06736	up	2.05747
391	ASNS	131.7	114.4	127.6	74.5	77.7	74	1.65208	0.000777	0.0087839	0.724282	up	2.05631
392	PTK2	95.1	92.1	92.9	104.6	108.5	106.8	0.875586	0.000775	0.0087839	-0.191679	none	2.05631
393	EXOC3	84.1	87	90.4	112.6	109.3	116.6	0.772526	0.000773	0.0087839	-0.372345	none	2.05631
394	UCHL3	105.6	108.8	105.7	92.3	92.2	95.3	1.14403	0.000779	0.0087839	0.194127	none	2.05631
395	DNAJC9	107.8	112.8	106.9	91.8	89.3	91.5	1.20139	0.000788	0.00880129	0.264709	none	2.05545
396	SAMD7	43.1	61	60.6	147.6	130.4	157.3	0.37836	0.000784	0.00880129	-1.40217	down	2.05545
397	LOC102471991	131.1	120.7	143.4	65.5	72.7	66.6	1.92969	0.00079	0.00880129	0.948367	up	2.05545
398	NF2	86.8	72.4	71.9	123.1	120.9	124.8	0.626627	0.000791	0.00880129	-0.674321	down	2.05545
399	PLOD1	107.6	116.1	113.2	88.5	85.7	88.9	1.2805	0.000794	0.00880129	0.356709	none	2.05545
400	CPNE1	81.9	89.9	89.6	111.6	112.1	114.9	0.772002	0.000792	0.00880129	-0.373323	none	2.05545
401	DDX39B	109.4	112.1	118.6	88.2	84.6	87.1	1.30858	0.000801	0.00880427	0.388002	none	2.05531
402	CFB	144.4	122.7	151.5	60.2	60.1	61	2.30888	0.0008	0.00880427	1.20719	up	2.05531
403	KDSR	86.5	81.7	85.1	121.7	112	112.9	0.730814	0.000799	0.00880427	-0.452425	none	2.05531
404	ATP1A2	80.9	79.7	89.3	120.8	114	115.3	0.713796	0.000808	0.00885359	-0.486416	none	2.05288
405	EVPL	88.7	87.6	78.8	116.9	113.5	114.5	0.739635	0.00081	0.00885359	-0.435115	none	2.05288
406	RIC8A	122.6	115.3	114.1	83.9	86.7	77.4	1.41935	0.000823	0.00894282	0.505235	none	2.04853
407	C8A	152	123.5	139.2	64.3	58.1	62.8	2.2392	0.000825	0.00894282	1.16298	up	2.04853
408	LOC102492754	113.6	127.2	119	80.1	76.7	83.4	1.49792	0.000823	0.00894282	0.582959	none	2.04853
409	ALDOA	105.2	102.3	105.7	97.1	89.8	99.9	1.22635	0.000844	0.00902413	0.294365	none	2.04459
410	CMPK1	95.4	87.1	94.4	104.5	113.9	104.6	0.732207	0.000835	0.00902413	-0.449676	none	2.04459
411	TREES_T100002180	84.3	83	90.6	118.1	111.5	112.5	0.753873	0.000844	0.00902413	-0.407606	none	2.04459
412	CMPK1	71.2	69.4	89.7	124.3	133.1	112.3	0.732207	0.000835	0.00902413	-0.449676	none	2.04459
413	VAT1	85.1	86.1	90.5	115.9	108.3	114.2	0.773345	0.000841	0.00902413	-0.370816	none	2.04459
414	ALDOA	118.8	108.1	120.9	83.6	82.4	86.2	1.22635	0.000844	0.00902413	0.294365	none	2.04459
415	DHODH	178.7	147.4	144.9	42.5	32	54.5	3.65116	0.000844	0.00902413	1.86836	up	2.04459
416	CKAP4	114.1	106.5	113.9	87.9	87.9	89.6	1.26036	0.00085	0.00902931	0.333838	none	2.04435
417	HRAS	87.2	71.2	74.9	120.3	124	122.4	0.636215	0.000852	0.00902931	-0.652414	down	2.04435
418	NFKB2	130.8	121.7	146.3	64.6	66.2	70.5	1.98112	0.000879	0.00902931	0.986318	up	2.04435
419	RPL18	115.6	109	119.3	86.4	82.8	86.9	1.34283	0.00087	0.00902931	0.425282	none	2.04435
420	KDELR1	120.6	127.2	134.8	72	64.7	80.5	1.76151	0.00085	0.00902931	0.816813	up	2.04435
421	SPAG1	126.9	120.9	117.7	82.4	70	82.1	1.55864	0.000872	0.00902931	0.640283	up	2.04435
422	ATP2B4	83.2	86.8	89.5	113.6	109.3	117.6	0.762115	0.000857	0.00902931	-0.39192	none	2.04435
423	SPTA1	86.1	74.1	73.9	122.2	117	126.7	0.639792	0.000864	0.00902931	-0.644324	down	2.04435
424	S100A9	164.2	128.3	146.7	52.6	53.2	55.1	2.72965	0.000871	0.00902931	1.44871	up	2.04435
425	LARS1	115.2	114.1	126.8	83	81.3	79.7	1.45943	0.00086	0.00902931	0.545401	none	2.04435
426	SULT1A1	84.4	79.9	89	117.2	118.4	111	0.730814	0.000874	0.00902931	-0.452425	none	2.04435
427	NID1	76.7	88.1	80.6	119.2	113.7	121.6	0.692243	0.000877	0.00902931	-0.53065	none	2.04435
428	LOC106733330	89.3	80.9	81.8	111.2	118.8	118	0.724138	0.000878	0.00902931	-0.465664	none	2.04435
429	ETHE1	124.4	121.4	127.7	77	65.9	83.6	1.64901	0.000862	0.00902931	0.721597	up	2.04435
430	TOP3B	87.6	92.3	82.7	112.5	112.8	112	0.778535	0.000861	0.00902931	-0.361165	none	2.04435
431	NARS1	122.7	109.9	119.2	81.4	83.1	83.7	1.41741	0.000882	0.00903647	0.503252	none	2.044
432	LRP1	107.7	107.3	103.8	93.6	95	92.7	1.13331	0.000889	0.00906087	0.180542	none	2.04283
433	PGM5	74.8	79.3	84.7	119.9	126.8	114.4	0.661313	0.000887	0.00906087	-0.596596	down	2.04283
434	SNRPD1	113.3	114.2	111.5	87.7	81.8	91.5	1.29885	0.000893	0.00907806	0.377235	none	2.04201
435	CD68	130.3	127.4	149.3	61	72.7	59.3	2.10881	0.000899	0.00911544	1.07643	up	2.04022
436	MCEMP1	155.3	124	151.4	56.6	56.8	55.9	2.544	0.000902	0.00912229	1.3471	up	2.0399
437	RPS10	111.9	109.6	111.3	93	84.8	89.5	1.24504	0.000909	0.00916945	0.316196	none	2.03766
438	NPR1	84.5	85.9	86.5	115.7	108.3	119.2	0.748543	0.000918	0.00921287	-0.417843	none	2.03561
439	BIN1	94.9	90.9	91.6	106.5	109.9	106.2	0.859888	0.000918	0.00921287	-0.217779	none	2.03561
440	LRRC40	117.7	108.5	117.3	85.9	87.6	82.9	1.3397	0.000922	0.00921591	0.421914	none	2.03546
441	MFAP4	52.3	77.6	62	137.9	129.1	141.1	0.470228	0.000923	0.00921591	-1.08857	down	2.03546
442	SPHK1	138.8	120.9	148.1	63	61.5	67.7	2.12175	0.000933	0.00929211	1.08525	up	2.03189
443	RPL30	110	109.8	115.9	89.9	84.4	90	1.27015	0.000947	0.0093822	0.344996	none	2.0277
444	LOC102497127	126.8	114	121.1	81	83.4	73.6	1.52059	0.000951	0.0093822	0.60463	up	2.0277
445	DHX36	116.2	114	111.4	81.3	86	91.2	1.32147	0.000954	0.0093822	0.402144	none	2.0277
446	LOC102475202	59.2	67.7	72.6	133.4	145	122.1	0.498127	0.000952	0.0093822	-1.00541	down	2.0277
447	NCF2	147.1	129.9	136.4	62.8	74.1	49.7	2.21543	0.000945	0.0093822	1.14759	up	2.0277
448	RPS4X	116.7	115.6	126.2	85.3	75.1	81.1	1.48447	0.00096	0.00941369	0.56995	none	2.02624
449	RPS2	113.5	130.9	123.6	76.5	79.9	75.6	1.58621	0.000962	0.00941369	0.665581	up	2.02624
450	EPCAM	66.4	67.3	84.8	130.7	124.7	126.1	0.572739	0.000968	0.00944091	-0.80405	down	2.02499
451	PLOD2	143	120.6	126.7	73.6	68.4	67.7	1.86123	0.000972	0.00944091	0.896257	up	2.02499
452	JUP	82.4	87.9	79	118.9	111.2	120.7	0.710661	0.000972	0.00944091	-0.492766	none	2.02499
453	SLC13A5	70.2	65.3	69.1	137.8	117.5	140.2	0.51732	0.00098	0.00944845	-0.950872	down	2.02464
454	CNTD1	63.9	79.7	61.8	138.1	122.7	133.8	0.520527	0.000976	0.00944845	-0.941955	down	2.02464
455	GTF2I	85.3	91.9	87.4	108.4	115	112	0.788909	0.000979	0.00944845	-0.34207	none	2.02464
456	HIGD1B	61.5	66.9	64.4	124.3	131.5	151.5	0.473361	0.000991	0.00948061	-1.07899	down	2.02316
457	ILK	90.5	86.9	85.3	110.7	117.2	109.3	0.779063	0.000993	0.00948061	-0.360188	none	2.02316
458	ATP8A2	114.3	116.2	128.3	78.1	82	81.1	1.48756	0.00099	0.00948061	0.57295	none	2.02316
459	RPS29	126.9	123.2	111.2	79.6	79.5	79.5	1.51425	0.000991	0.00948061	0.598603	up	2.02316
460	SARS1	132.9	122.8	132.7	74.6	58.7	78.2	1.83641	0.001	0.00950121	0.876886	up	2.02222
461	PTK7	109.7	106.7	114.1	88.8	88.9	91.8	1.22635	0.001	0.00950121	0.294365	none	2.02222
462	ROPN1L	80.1	91.2	85.8	112.7	114.4	115.9	0.749563	0.00101	0.00957304	-0.415879	none	2.01895
463	KRT8	105.2	116.5	114.1	93.3	94.2	76.7	1.37414	0.00102	0.00959827	0.458528	none	2.01781
464	ARSA	111.3	112.3	110.3	86.8	85.5	93.8	1.25479	0.00102	0.00959827	0.327448	none	2.01781
465	KRT8	204.8	112.2	81.6	71.8	63.1	66.6	1.37414	0.00102	0.00959827	0.458528	none	2.01781
466	KRT8	104.5	95.3	96.1	107.4	94.4	102.4	1.37414	0.00102	0.00959827	0.458528	none	2.01781
467	KRT8	144.3	109.3	95.3	81.2	79.3	90.7	1.37414	0.00102	0.00959827	0.458528	none	2.01781
468	KRT8	151.8	112.2	93.3	81.5	75.1	86	1.37414	0.00102	0.00959827	0.458528	none	2.01781
469	CTSD	123.5	116.6	136.8	74.8	75.5	72.9	1.68862	0.00102	0.00959827	0.755845	up	2.01781
470	SLC4A1	84.3	73.8	81.2	119	114.7	127	0.663432	0.00105	0.00967183	-0.591979	down	2.01449
471	F3	143.6	120.6	144.2	63	70.1	58.5	2.13152	0.00104	0.00967183	1.09189	up	2.01449
472	VTI1B	89.9	94.8	94.2	106.5	108.2	106.4	0.868577	0.00104	0.00967183	-0.203275	none	2.01449
473	COLEC11	121.6	117.3	114.1	87.3	75.5	84.2	1.42915	0.00104	0.00967183	0.515157	none	2.01449
474	CAMP	145.2	132.7	172.3	47.2	51.7	50.9	3.00534	0.00105	0.00967183	1.58753	up	2.01449
475	SGSM3	114.3	108.5	114.5	88.7	90.6	83.4	1.28397	0.00104	0.00967183	0.360616	none	2.01449
476	ACTR3B	117	115.8	119.3	87.1	86	74.7	1.4209	0.00105	0.00967183	0.506809	none	2.01449
477	LOC102487958	59.9	77.9	77.5	128.7	122.9	133.2	0.559511	0.00105	0.00967183	-0.83776	down	2.01449
478	RPS6KA3	105.2	104.2	106.2	96.8	93.1	94.5	1.1097	0.00105	0.00967183	0.150176	none	2.01449
479	LRRC8C	82.9	92	84.3	114.9	110.6	115.3	0.760563	0.00106	0.00974108	-0.39486	none	2.01139
480	MMP9	143.6	126.2	120.7	69.4	73.2	66.9	1.86396	0.00107	0.00974172	0.898372	up	2.01136
481	LGMN	121.3	134	133.6	74.8	77.1	59.2	1.84225	0.00107	0.00974172	0.881473	up	2.01136
482	STUB1	110	114.7	110	90.5	84	90.9	1.26112	0.00107	0.00974172	0.3347	none	2.01136
483	PSMC2	117.9	107.6	114.3	87.2	87.9	85	1.30642	0.00107	0.00974172	0.385619	none	2.01136
484	HSD17B2	151.4	130.9	125.3	59.1	63.4	69.7	2.12071	0.00108	0.00978734	1.08455	up	2.00934
485	PSTPIP2	110.5	123.5	117.3	85.4	80.1	83.2	1.41255	0.00108	0.00978734	0.498297	none	2.00934
486	RNPEP	106.3	113.7	115.3	88.2	87.6	88.9	1.26672	0.00109	0.00985521	0.341094	none	2.00633
487	IPO7	128.4	117.1	117.4	74.7	76.9	85.6	1.52993	0.0011	0.00987735	0.613468	up	2.00536
488	ACACA	109.3	112.5	105.2	90.5	91.7	90.8	1.1978	0.0011	0.00987735	0.26039	none	2.00536
489	SOAT1	119	109.5	115.9	89.4	82.3	83.9	1.34742	0.0011	0.00987735	0.430197	none	2.00536
490	PDXK	112.9	110.6	118.2	82.9	90.9	84.5	1.32288	0.00112	0.00989838	0.403683	none	2.00444
491	LOC102475532	144.1	118.7	141.7	61.8	68.4	65.4	2.068	0.00111	0.00989838	1.04823	up	2.00444
492	EHD4	76.3	78	82.9	126.3	124.7	111.8	0.653804	0.00111	0.00989838	-0.61307	down	2.00444
493	AGER	78.9	84.5	87.1	115.7	111.5	122.2	0.716943	0.00112	0.00989838	-0.480069	none	2.00444
494	FKBP5	129.6	125.5	112.7	80.8	76.9	74.5	1.58398	0.00112	0.00989838	0.663554	up	2.00444
495	EDNRA	78.8	88.9	76.2	114.3	121.5	120.3	0.68492	0.00111	0.00989838	-0.545993	none	2.00444
496	BSPRY	68.9	82.5	76.3	119.4	120.5	132.6	0.611275	0.00112	0.00989838	-0.710106	down	2.00444
497	QARS1	105.9	107.7	112.8	91.2	92	90.5	1.19255	0.00114	0.0100075	0.254046	none	1.99967
498	DNAJB12	104.4	107.5	107.9	93.2	91.6	95.5	1.14092	0.00114	0.0100075	0.190198	none	1.99967
499	GMIP	126.5	115.8	113.9	79.7	78.4	85.6	1.46163	0.00114	0.0100075	0.547581	none	1.99967
500	EPHX1	80.1	87.1	86.8	114.9	110.5	120.6	0.734104	0.00117	0.0102479	-0.445944	none	1.98936
501	PSMD1	118.7	110.3	125.3	82.3	82.8	80.6	1.442	0.00118	0.0102668	0.528074	none	1.98857
502	NNT	89.7	90.7	91.6	109.2	105.6	113.2	0.829268	0.00118	0.0102668	-0.270089	none	1.98857
503	PCYOX1	85	90.7	88.1	112.1	107.9	116.3	0.784419	0.00118	0.0102668	-0.350304	none	1.98857
504	TF	139.6	115.9	136.4	69.3	70.3	68.5	1.88323	0.00119	0.0103081	0.913209	up	1.98682
505	ATRN	134.3	118.1	116.9	76.3	77	77.3	1.60147	0.00119	0.0103081	0.679401	up	1.98682
506	NEU1	113.4	114.4	123	83.8	87.5	77.9	1.4077	0.00121	0.0104582	0.493345	none	1.98054
507	FEN1	121.2	112.5	110	85.3	83.6	87.4	1.34101	0.00122	0.0104754	0.423316	none	1.97983
508	RPL7A	113.7	112.4	125.2	81.9	81.8	84.9	1.41311	0.00122	0.0104754	0.498877	none	1.97983
509	EMP2	69	75.7	74.9	128.1	115.5	136.9	0.577135	0.00122	0.0104754	-0.793018	down	1.97983
510	EIF2B1	119.3	109.8	109.8	87.3	87.3	86.5	1.29797	0.00123	0.0105153	0.376257	none	1.97818
511	CALCRL	61.7	80.3	64.8	129.9	123.1	140.3	0.525807	0.00123	0.0105153	-0.927394	down	1.97818
512	LOC102500959	115.5	110.9	113.1	80.9	90	89.5	1.30376	0.00124	0.0105319	0.382682	none	1.97749
513	MANEA	114.2	108.9	112.8	83.5	88.7	92	1.27139	0.00124	0.0105319	0.346401	none	1.97749
514	RPL10A	120.4	116.8	133.4	77.5	71.2	80.8	1.61481	0.00124	0.0105319	0.691369	up	1.97749
515	ANXA2	78.5	84.2	81.7	119.4	110.8	125.5	0.687096	0.00125	0.0105711	-0.541417	none	1.97588
516	APBB1IP	119.6	120.8	139.3	74.1	75.6	70.6	1.72356	0.00125	0.0105711	0.785391	up	1.97588
517	SSR4	111	113.2	118.1	81.8	84.7	91.2	1.32829	0.00126	0.01061	0.409569	none	1.97429
518	DCN	75.5	81.5	80.4	120.2	112.9	129.5	0.654716	0.00126	0.01061	-0.611059	down	1.97429
519	HEXB	116.2	134.6	131	67.6	80	70.6	1.74977	0.00128	0.0107094	0.807166	up	1.97023
520	Defensin-7	162.6	128.6	135.2	58	59.1	56.5	2.45622	0.00128	0.0107094	1.29644	up	1.97023
521	TREES_T100002524	74.2	79	63.1	136.5	119	128.2	0.563722	0.00128	0.0107094	-0.826945	down	1.97023
522	GSTA1	71.5	88.7	77	121	118.9	122.8	0.653984	0.00129	0.0107701	-0.612673	down	1.96778
523	ENG	83.7	92.2	81.4	111.8	114.6	116.4	0.750583	0.0013	0.0108076	-0.413916	none	1.96627
524	DHRS4	95.2	95.8	94.8	104.4	102.9	106.8	0.909901	0.0013	0.0108076	-0.136218	none	1.96627
525	NONO	102.6	104.6	102.6	96	96.6	97.6	1.06754	0.00131	0.0108677	0.0942896	none	1.96386
526	LOC102501413	90	89.3	92	108	106.7	114	0.825373	0.00132	0.0109276	-0.276882	none	1.96148
527	ADA	124.6	115.9	134.4	76	80.1	69	1.66548	0.00133	0.0109872	0.73594	up	1.95911
528	ASAP2	84.4	85.3	89.2	109.5	111.9	119.8	0.758792	0.00134	0.0110466	-0.398223	none	1.95677
529	NIT1	93.4	91.3	92.8	104	108.7	109.8	0.860465	0.00135	0.0111057	-0.216811	none	1.95446
530	PRDX5	123.5	110.1	125.5	82.4	78.6	79.9	1.49066	0.00136	0.0111645	0.575951	none	1.95216
531	APMAP	116.1	111.3	106.4	88.4	89.7	88.1	1.25394	0.00137	0.0111997	0.326473	none	1.95079
532	RPL23a	116	120.9	108.9	83.9	82.4	87.9	1.36035	0.00137	0.0111997	0.443974	none	1.95079
533	APCS	112.8	117.8	110.9	83	91.8	83.6	1.32159	0.00139	0.0112574	0.40228	none	1.94856
534	SFTPB	79.7	71.7	77.1	123.8	133.5	114.2	0.615074	0.0014	0.0112574	-0.701168	down	1.94856
535	IKBKG	108.8	108.9	108.1	87.7	91.3	95.2	1.18818	0.0014	0.0112574	0.248758	none	1.94856
536	GSDME	138.5	126.2	161.3	57	63.2	53.7	2.44968	0.0014	0.0112574	1.2926	up	1.94856
537	SEC24D	119.2	111.5	126.3	78.3	85.4	79.3	1.46914	0.00139	0.0112574	0.554968	none	1.94856
538	PGRMC2	89.6	90.9	100.2	103.4	99.9	115.9	0.765632	0.0014	0.0112574	-0.385277	none	1.94856
539	PGRMC2	76.7	93.1	69.9	117.7	116.9	125.9	0.765632	0.0014	0.0112574	-0.385277	none	1.94856
540	LCN2	156.4	133.4	184.1	43.2	41.7	41.1	3.76111	0.00139	0.0112574	1.91116	up	1.94856
541	GCC2	144.8	123	130.2	72.9	72.3	56.9	1.96932	0.0014	0.0112574	0.977699	up	1.94856
542	SEC13	111.8	116.1	127.5	81.9	81.9	80.8	1.45298	0.00142	0.0113024	0.539019	none	1.94683
543	SEC31A	117.1	107.5	113	90.1	87.7	84.7	1.2861	0.00142	0.0113024	0.362997	none	1.94683
544	SOD2	134.9	120.5	151.5	63.8	67.1	62.2	2.1072	0.00142	0.0113024	1.07533	up	1.94683
545	SRD5A3	92.9	94	94.3	104.1	105.4	109.2	0.882334	0.00141	0.0113024	-0.180602	none	1.94683
546	LOC102490658	88.9	73.6	80.7	119.4	115.4	122	0.681614	0.00142	0.0113024	-0.552972	none	1.94683
547	RPL11	116.2	106.5	117	86.8	86.3	87.1	1.30553	0.00143	0.0113589	0.38464	none	1.94466
548	NES	137.9	119.4	118	74.9	74.4	75.4	1.67023	0.00144	0.0113923	0.740044	up	1.94339
549	ECHS1	87.3	92	92.4	111.9	106	110.3	0.827849	0.00144	0.0113923	-0.272561	none	1.94339
550	DPP4	69.4	84.8	79.6	123.6	115.6	127	0.638449	0.00145	0.0114253	-0.647357	down	1.94213
551	EML1	77.5	83.6	84	117.3	111.6	126	0.690617	0.00145	0.0114253	-0.534042	none	1.94213
552	JAM3	71.7	80.6	76.2	120.8	116.1	134.6	0.615074	0.00146	0.0114352	-0.701168	down	1.94176
553	SPTB	87	74	76.7	121.5	114.3	126.6	0.655905	0.00146	0.0114352	-0.608441	down	1.94176
554	LOC102491367	84.5	88.1	75.9	120.2	112.2	119.1	0.70697	0.00146	0.0114352	-0.500279	none	1.94176
555	SHANK3	85.8	90.5	77.1	116	114.1	116.5	0.731102	0.00147	0.0114678	-0.451855	none	1.94052
556	TREES_T100011802	79	80.9	83.2	122	109.7	125.2	0.681143	0.00147	0.0114678	-0.55397	none	1.94052
557	S100A13	77	88.8	77	118	124.6	114.6	0.679731	0.00148	0.0114773	-0.556964	none	1.94016
558	GABPA	87.2	93.5	83.3	110.6	111.9	113.6	0.785481	0.00148	0.0114773	-0.348353	none	1.94016
559	DPEP1	69.7	78.4	74.3	124.9	115.7	137	0.588983	0.00148	0.0114773	-0.763702	down	1.94016
560	PEF1	77.7	86.6	90.1	115.7	112.6	117.2	0.736324	0.00151	0.0116869	-0.441587	none	1.9323
561	LOC102501221	153.9	129.9	125.4	63.1	69.5	58.2	2.14465	0.00152	0.011718	1.10074	up	1.93115
562	REPS1	89.1	92.6	88.6	109	114.2	106.6	0.819588	0.00152	0.011718	-0.28703	none	1.93115
563	PABPC1	112.8	113.1	107.9	88.8	92.9	84.6	1.25347	0.00155	0.0119259	0.325932	none	1.92351
564	MPO	147.3	119.4	153.2	61.1	59	60	2.33148	0.00156	0.0119793	1.22125	up	1.92157
565	CTSB	128.6	129.5	156.6	65.6	65.8	53.8	2.2392	0.00157	0.0120091	1.16298	up	1.92049
566	UTRN	89.2	93.8	86.4	112.7	110.7	107.3	0.814636	0.00157	0.0120091	-0.295773	none	1.92049
567	OTUD7B	65.2	72.6	77.4	118.4	140.6	125.8	0.559252	0.0016	0.0120276	-0.838431	down	1.91982
568	CD82	47.7	78.5	59.8	140.7	129.4	143.9	0.449275	0.0016	0.0120276	-1.15433	down	1.91982
569	SLC44A2	70.6	83.9	87.3	119.6	118.9	119.8	0.674853	0.0016	0.0120276	-0.567354	none	1.91982
570	LOC102479421	46	65.6	61.8	140.5	127	159.1	0.40647	0.00159	0.0120276	-1.29878	down	1.91982
571	GNG11	80.4	92.6	81.2	116.7	114.2	114.9	0.735107	0.0016	0.0120276	-0.443974	none	1.91982
572	GNAI1	78.1	88.8	74.6	123	113.9	121.6	0.67364	0.0016	0.0120276	-0.56995	none	1.91982
573	CAPN5	71.1	86.7	74.6	122.3	116.5	128.7	0.632381	0.00158	0.0120276	-0.661134	down	1.91982
574	SLC2A3	105	110.8	112	88.5	92.1	91.5	1.2047	0.00158	0.0120276	0.268679	none	1.91982
575	PSMC4	117.6	108.5	112.4	89.6	88.9	83	1.29446	0.00159	0.0120276	0.372345	none	1.91982
576	LMBRD2	75.1	48.2	46	141.8	133	155.7	0.393264	0.00161	0.0120566	-1.34643	down	1.91878
577	LDHA	122.5	112.7	130.8	77.8	82.4	73.8	1.5641	0.00161	0.0120566	0.645335	up	1.91878
578	CD47	65.7	84.1	68.1	132.2	131.2	118.7	0.57027	0.00163	0.0121599	-0.810284	down	1.91507
579	PDIA5	116.2	111.2	126.8	79.8	81.8	84.2	1.44101	0.00163	0.0121599	0.527079	none	1.91507
580	MYO6	85	94.4	88.6	109.7	110.2	112.1	0.807229	0.00167	0.0122487	-0.30895	none	1.91191
581	LOC102474929	111.7	106	116.2	88	88.4	89.7	1.25479	0.00165	0.0122487	0.327448	none	1.91191
582	NACA	123.7	117.4	119.6	81.7	87.3	70.2	1.50794	0.00165	0.0122487	0.592582	up	1.91191
583	PRELP	77	88.8	83.3	116.8	111.9	122.1	0.710091	0.00167	0.0122487	-0.493924	none	1.91191
584	FERMT2	85.8	87.4	92.1	110.3	116.3	108.2	0.792413	0.00167	0.0122487	-0.335675	none	1.91191
585	LOC102469146	120.8	111.7	112	84.6	89.9	81.1	1.34781	0.00166	0.0122487	0.430616	none	1.91191
586	WWC1	110.1	123.1	112.5	85.6	85.2	83.5	1.35942	0.00166	0.0122487	0.442989	none	1.91191
587	PDXDC1	120.1	109	115	80.8	87.8	87.2	1.34519	0.00167	0.0122487	0.427812	none	1.91191
588	ACOT7	108.3	116.8	119.2	89.3	82.3	84.1	1.3465	0.00166	0.0122487	0.429214	none	1.91191
589	ESYT1	88.4	92.6	82.2	111.2	110.8	114.7	0.781705	0.00169	0.0122807	-0.355304	none	1.91078
590	ADGRL2	81.9	91.2	81.6	114.7	119.6	111	0.737619	0.00168	0.0122807	-0.439051	none	1.91078
591	PSMC3	112.7	104.6	109.4	91.2	91.6	90.5	1.19539	0.00169	0.0122807	0.257481	none	1.91078
592	RPS17	125.3	111.3	128.1	75.4	76.5	83.3	1.5506	0.00169	0.0122807	0.632822	up	1.91078
593	LOC102490230	80.8	89.5	84.7	115.8	120	109.3	0.738916	0.00169	0.0122807	-0.436517	none	1.91078
594	LUM	77.4	91.2	79.7	116.4	120.6	114.8	0.705799	0.0017	0.0123305	-0.502671	none	1.90902
595	ENO1	127.7	113.7	132.4	74.8	81.6	69.8	1.65252	0.00171	0.0123801	0.724668	up	1.90727
596	EIF4G2	115.5	110.8	119.7	85.2	89.9	78.8	1.36274	0.00173	0.0123878	0.446512	none	1.90701
597	PLS1	111.3	111.4	122.8	86.8	85.6	82.1	1.35756	0.00173	0.0123878	0.44102	none	1.90701
598	CD93	89.8	93.2	83.5	112.8	109.5	111.2	0.7991	0.00173	0.0123878	-0.323551	none	1.90701
599	KPNA2	136.3	124.9	127	77.1	78.2	56.5	1.83286	0.00172	0.0123878	0.874098	up	1.90701
600	COG2	109.9	108	117.9	86.3	89.9	87.9	1.27149	0.00173	0.0123878	0.346518	none	1.90701
601	OAT	136.6	116.8	118.5	75.4	74.5	78.2	1.63043	0.00173	0.0123878	0.705248	up	1.90701
602	WDR19	74.7	85.1	80.6	115.5	115.4	128.7	0.668521	0.00175	0.0124855	-0.580956	none	1.9036
603	NCF1	136.5	123.4	142.7	67.5	77.4	52.5	2.03951	0.00175	0.0124855	1.02823	up	1.9036
604	EML5	67.6	83.3	70.3	132.5	116	130.4	0.583795	0.00177	0.0125824	-0.776466	down	1.90024
605	PYCR3	89	88.7	88.4	113.9	114.7	105.2	0.797184	0.00177	0.0125824	-0.327015	none	1.90024
606	REEP6	61.2	81.4	73.4	130.1	118.9	135.1	0.562354	0.00178	0.0126078	-0.830451	down	1.89936
607	SAMD12	129	113.1	116.2	77	80.9	83.8	1.48242	0.00178	0.0126078	0.567951	none	1.89936
608	PTPRE	114	112.4	113.4	82.6	93.8	83.7	1.30642	0.00179	0.012633	0.385619	none	1.89849
609	EEF1B2	134.5	126.9	112.4	73.8	78.4	74.1	1.65179	0.00179	0.012633	0.72403	up	1.89849
610	GYG1	113.2	109.9	122.4	83.5	88.2	82.6	1.35863	0.0018	0.0126581	0.442154	none	1.89763
611	GMFG	126.3	114.5	120.6	73.7	88.1	76.8	1.51467	0.0018	0.0126581	0.599002	up	1.89763
612	GTF2A1L	72.2	84.4	85.8	115.8	116.8	125	0.677852	0.00181	0.0126829	-0.560957	none	1.89678
613	AIMP1	114.9	109.7	112.9	87.2	92.9	82.4	1.28571	0.00181	0.0126829	0.36257	none	1.89678
614	CAPS	74	88.6	84.3	117	114.4	121.7	0.699235	0.00184	0.0127135	-0.51615	none	1.89574
615	INSR	82.6	91.2	90.8	111.4	114.7	109.3	0.788909	0.00183	0.0127135	-0.34207	none	1.89574
616	NUDCD1	127.7	116.5	114.8	81.4	73.8	85.8	1.48963	0.00183	0.0127135	0.574951	none	1.89574
617	NDRG2	75.1	86.4	84.7	120	111.3	122.5	0.695873	0.00184	0.0127135	-0.523103	none	1.89574
618	PIP4P1	79.4	85.2	76.7	120.7	110.9	127.1	0.672707	0.00184	0.0127135	-0.57195	none	1.89574
619	HYI	84.8	93.8	89.9	112.2	111.1	108.2	0.809955	0.00185	0.0127135	-0.304087	none	1.89574
620	WDR33	103.2	104.4	106.1	94.1	97.2	95.2	1.09494	0.00185	0.0127135	0.13085	none	1.89574
621	BZW1	122.2	108.5	121.3	80	85.8	82.2	1.41935	0.00185	0.0127135	0.505235	none	1.89574
622	FRMD4A	113.1	116.5	106.3	85.5	89.2	89.5	1.27139	0.00185	0.0127135	0.346401	none	1.89574
623	NHERF2	83.5	88.3	71.9	118.2	116.3	121.8	0.683974	0.00185	0.0127135	-0.547986	none	1.89574
624	LOC102487108	180.1	151.2	143.3	37.7	63.1	24.6	3.78469	0.00185	0.0127135	1.92017	up	1.89574
625	ADIPOQ	85.2	76.9	89.5	116.7	120	111.7	0.722158	0.00186	0.0127376	-0.469613	none	1.89491
626	ACSS1	117.9	110.3	114.5	86.8	79.7	90.7	1.33243	0.00186	0.0127376	0.414056	none	1.89491
627	ENO2	83.4	85.3	80.4	111.7	113.5	125.8	0.709687	0.00187	0.0127615	-0.494746	none	1.8941
628	PATJ	65.8	79.6	67.5	131.6	139	116.4	0.550129	0.00187	0.0127615	-0.862158	down	1.8941
629	SKIC3	111.6	104.8	112.6	91.7	88.3	90.9	1.21447	0.00188	0.0127632	0.280327	none	1.89404
630	THADA	115	112.6	126.5	79.5	86.9	79.5	1.44002	0.00188	0.0127632	0.526085	none	1.89404
631	ANXA5	71.9	82.6	80.7	122.5	112.7	129.7	0.64456	0.00188	0.0127632	-0.633613	down	1.89404
632	NARS2	82.6	89.5	83.5	120	108.3	116	0.742376	0.00189	0.0128089	-0.429778	none	1.89249
633	MYO19	121.1	131.3	127.1	86.8	66	67.8	1.72031	0.0019	0.0128545	0.782667	up	1.89095
634	CAMSAP1	87.5	83.6	93.8	109.2	112.9	112.9	0.790746	0.00191	0.0128999	-0.338713	none	1.88941
635	DBT	75.9	85.7	88.6	114.5	113.7	121.5	0.71547	0.00192	0.0129452	-0.483036	none	1.88789
636	LOC102490342	77.1	89.1	85.4	118.1	110.8	119.5	0.722158	0.00193	0.012968	-0.469613	none	1.88713
637	FAS	132.2	114.3	141.3	67.6	72.6	71.9	1.82838	0.00193	0.012968	0.870568	up	1.88713
638	LRRC23	65.1	80.6	77.4	135.6	117.6	123.6	0.592091	0.00195	0.0130354	-0.756108	down	1.88487
639	ATP6V1E1	117.3	108.6	121.5	83	88.4	81.1	1.37584	0.00195	0.0130354	0.460314	none	1.88487
640	S100A12	179.6	127.9	179.1	35.1	40.8	37.5	4.29101	0.00195	0.0130354	2.10132	up	1.88487
641	LOC102483434	109.7	105.5	113	93.4	88.6	89.9	1.20706	0.00196	0.01308	0.271499	none	1.88339
642	PRPH	80.9	83.9	68.1	119.9	117.2	130	0.634432	0.00198	0.0131019	-0.656462	down	1.88266
643	DRG2	121.7	125.2	147.1	68.2	62.7	75.1	1.91262	0.00199	0.0131019	0.935551	up	1.88266
644	CPT1B	83.8	73.4	72.6	127.2	112.7	130.3	0.620746	0.00199	0.0131019	-0.687926	down	1.88266
645	PLXNA2	89.8	89.5	86.7	117.1	107.1	109.8	0.796407	0.00197	0.0131019	-0.328422	none	1.88266
646	PSD4	122.5	126.4	151.3	68.3	69.3	62.2	2.003	0.00198	0.0131019	1.00216	up	1.88266
647	ARCN1	118.3	111.8	129.8	81.9	81.7	76.5	1.49896	0.00198	0.0131019	0.583961	none	1.88266
648	ANXA4	77.5	89.2	88.4	114	112.5	118.4	0.739635	0.00199	0.0131019	-0.435115	none	1.88266
649	ADAM10	83.7	88.7	87	109.4	120.4	110.8	0.761597	0.00197	0.0131019	-0.3929	none	1.88266
650	CIAO1	115	123.2	135.7	80.9	75.8	69.5	1.65296	0.002	0.0131457	0.725054	up	1.88122
651	MPRIP	84.6	91.1	79.2	114.4	119.5	111.2	0.738626	0.00202	0.013255	-0.437083	none	1.87762
652	ADSS	110.1	113.9	100.3	91.1	90.2	94.4	1.33281	0.00203	0.0132984	0.414476	none	1.8762
653	ADSS	133.9	97.3	130.1	81	83.9	73.8	1.33281	0.00203	0.0132984	0.414476	none	1.8762
654	TMEM97	123.2	113.1	128.8	74	74.6	86.3	1.55428	0.00205	0.013407	0.636245	up	1.87267
655	CLDN18	70.6	81.2	83.1	122.6	113.1	129.3	0.643562	0.00207	0.0135153	-0.63585	down	1.86918
656	EIF3D	116.6	106.8	114.7	89.1	89.4	83.4	1.29095	0.00208	0.013558	0.368434	none	1.8678
657	RHBDF2	84.5	94.3	90.2	109.2	111.5	110.4	0.812443	0.00209	0.0136006	-0.299661	none	1.86644
658	SUPT16H	112.2	106	117.7	88	88	88.1	1.27187	0.0021	0.0136205	0.346947	none	1.86581
659	GULP1	81	89.3	80.8	112.3	123.6	113	0.71969	0.0021	0.0136205	-0.474552	none	1.86581
660	ACSS2	110.5	114.5	124.5	83.1	87.3	80	1.39577	0.00211	0.0136628	0.481058	none	1.86446
661	ALDH1L1	76	88.2	84.3	116.7	111.7	123	0.707171	0.00213	0.0136765	-0.499868	none	1.86403
662	LRRFIP2	91.2	82.3	80.3	115.6	120.2	110.5	0.732891	0.00212	0.0136765	-0.44833	none	1.86403
663	TOP2A	120.9	146.2	160.2	55.7	64.4	52.5	2.47567	0.00213	0.0136765	1.30782	up	1.86403
664	ALOX5	121	123.3	145.8	71.7	74.4	63.8	1.8585	0.00214	0.0136765	0.894142	up	1.86403
665	AMDHD2	131.7	114.3	116.1	79.7	75.7	82.5	1.52207	0.00213	0.0136765	0.606033	up	1.86403
666	CALU	84.7	89.1	75.9	121	111.6	117.7	0.712818	0.00214	0.0136765	-0.488395	none	1.86403
667	PADI4	145.3	119.3	139.9	66.3	74.8	54.4	2.06905	0.00214	0.0136765	1.04897	up	1.86403
668	LOC102480355	156.8	143.5	118.5	61	60.2	60	2.31126	0.00213	0.0136765	1.20868	up	1.86403
669	ANK1	88	75.5	79.6	123	111.1	122.9	0.680952	0.00215	0.013718	-0.554374	none	1.86271
670	RNH1	114.6	111.9	105.6	91.8	89.4	86.7	1.23964	0.00216	0.013734	0.309923	none	1.8622
671	PTGFRN	73.4	89.5	80.5	119.1	114.1	123.4	0.682557	0.00217	0.013734	-0.550978	none	1.8622
672	SKIC8	105.8	136.5	105.4	86.9	74.6	90.8	1.26948	0.00217	0.013734	0.344235	none	1.8622
673	RAN	117.4	111.4	130.3	80.8	81	79.1	1.49066	0.00216	0.013734	0.575951	none	1.8622
674	LOC102469652	107.9	116.8	121.4	81.4	87.8	84.8	1.3626	0.00217	0.013734	0.44636	none	1.8622
675	SKIC8	109.4	107	107.2	95.7	93	87.8	1.26948	0.00217	0.013734	0.344235	none	1.8622
676	ERMP1	88.3	87.1	94.9	107.2	110.3	112.2	0.819836	0.00219	0.013816	-0.286592	none	1.85962
677	LOC102472417	113.8	107.6	107	87.7	93.3	90.5	1.20958	0.00219	0.013816	0.274502	none	1.85962
678	PPP2R1B	115.3	114.8	129.7	77.3	76.9	86	1.49792	0.00222	0.0139604	0.582959	none	1.8551
679	FAH	122.8	109.7	126.1	79.5	85.2	76.7	1.4855	0.00222	0.0139604	0.57095	none	1.8551
680	NDUFA12	88.2	89.3	91.6	111.6	105	114.4	0.812991	0.00223	0.0140008	-0.298689	none	1.85385
681	HMGXB4	138.8	129.2	147.7	63.3	77.3	43.8	2.25434	0.00225	0.0141038	1.1727	up	1.85066
682	LAMB1	80.8	89.5	77.1	117.4	111.6	123.6	0.701645	0.00226	0.0141439	-0.511187	none	1.84943
683	PSME2	104	108.3	133.1	79.8	84.9	89.8	1.38521	0.00227	0.0141839	0.470106	none	1.8482
684	PSME2	105.5	101.9	144.1	85	70.9	92.7	1.38521	0.00227	0.0141839	0.470106	none	1.8482
685	RABGGTA	110.8	108.6	111.2	85	89.6	94.8	1.22717	0.00228	0.0142237	0.295337	none	1.84699
686	HSD17B10	91.6	95.4	93.1	108.2	103.5	108.2	0.875586	0.00229	0.0142634	-0.191679	none	1.84578
687	HSPG2	76.5	88.2	79.9	118.7	111.3	125.4	0.688239	0.00231	0.0143425	-0.539019	none	1.84338
688	SGCB	89.4	83.7	84.5	118.5	106.8	117.1	0.752336	0.00231	0.0143425	-0.41055	none	1.84338
689	ALPK1	74.4	78.1	68.2	126.7	114	138.6	0.581861	0.00232	0.0143591	-0.781253	down	1.84287
690	PPIL1	120.4	107.1	120.1	82.3	83.2	86.9	1.37718	0.00232	0.0143591	0.461716	none	1.84287
691	CCDC47	105.5	108.4	114.7	91.2	90.8	89.4	1.21076	0.00233	0.0143983	0.275912	none	1.84169
692	ABHD12	116.8	118.5	123.4	82.6	70.3	88.4	1.48653	0.00234	0.0144147	0.57195	none	1.84119
693	KARS1	109.5	107.1	115	87.1	93.4	87.9	1.23547	0.00234	0.0144147	0.305059	none	1.84119
694	STX11	81.5	88.6	80.1	116.3	109.7	123.7	0.71547	0.00235	0.0144536	-0.483036	none	1.84002
695	VWA1	77.4	89.1	82.9	111	116.3	123.4	0.711149	0.00238	0.0145469	-0.491776	none	1.83723
696	PES1	129.4	117.9	117	85.5	69.3	80.9	1.54561	0.00238	0.0145469	0.628175	up	1.83723
697	LIPE	78.9	79.2	76	119.2	134	112.6	0.639967	0.00238	0.0145469	-0.64393	down	1.83723
698	DYNC1I2	89.4	91.5	87	110.3	106	115.8	0.806685	0.00237	0.0145469	-0.309923	none	1.83723
699	CORO7	131.2	112.9	132	76.3	80.6	67	1.67977	0.00239	0.0145853	0.748262	up	1.83608
700	GNA11	76	84.9	83.3	122	109.3	124.5	0.686341	0.0024	0.0146236	-0.543003	none	1.83495
701	TCP1	115.7	109.7	110.9	88.2	93	82.5	1.27531	0.00241	0.0146618	0.350851	none	1.83381
702	GNG7	64	77.7	79.9	124.8	116.8	136.9	0.585469	0.00242	0.0146998	-0.772335	down	1.83269
703	IPO9	110.2	112.2	123.2	82	84	88.4	1.35849	0.00243	0.0147377	0.442005	none	1.83157
704	KIF2B	74.9	76.6	64.3	140.9	127.7	115.6	0.561687	0.00245	0.0148361	-0.832163	down	1.82868
705	CCDC41	73.4	86.5	80.8	128.3	113.5	117.5	0.669914	0.00246	0.0148508	-0.577953	none	1.82825
706	C8B	133.1	112.6	140.3	72.7	68.2	73.1	1.80374	0.00246	0.0148508	0.85099	up	1.82825
707	EIF3E	118.9	107.8	119.5	79.8	85.9	88.1	1.36407	0.00247	0.0148573	0.447914	none	1.82806
708	COPG2	107	103	108	92.5	93.9	95.6	1.12766	0.00248	0.0148573	0.173332	none	1.82806
709	COL1A2	75.1	88.8	73	127.9	115	120.2	0.652437	0.00248	0.0148573	-0.616089	down	1.82806
710	SMPD4	85.3	81.7	93.1	109.5	114	116.4	0.765225	0.00248	0.0148573	-0.386044	none	1.82806
711	PSMC5	123.8	108.4	114.1	84.9	85.6	83.1	1.36554	0.00247	0.0148573	0.449468	none	1.82806
712	GNA13	72.3	87.2	81.3	117.7	114.2	127.3	0.670379	0.0025	0.0149543	-0.576952	none	1.82523
713	FARSA	116.9	112.5	113.2	85.8	78.9	92.7	1.331	0.00252	0.015051	0.412513	none	1.82244
714	CTPS2	131.6	112.4	132.2	81.3	74.5	68.1	1.68021	0.00253	0.0150877	0.748645	up	1.82138
715	LCP1	123.4	118.9	143.1	71.8	78.4	64.4	1.7959	0.00254	0.0151015	0.844706	up	1.82098
716	HAT1	92	90.6	95	106	105.3	111	0.861309	0.00254	0.0151015	-0.215397	none	1.82098
717	Calmodulin	72.2	90	75.5	117.6	118.1	126.6	0.656086	0.00258	0.0153161	-0.608043	down	1.81485
718	PRDX2	88.4	77.7	86.1	113.7	122.8	111.4	0.724921	0.00259	0.0153522	-0.464104	none	1.81383
719	POLE3	135.5	132.9	113.1	78	75.6	65	1.7452	0.0026	0.0153882	0.80339	up	1.81281
720	WARS1	69	78.5	84.9	121.3	114.7	131.6	0.632209	0.00261	0.015401	-0.661527	down	1.81245
721	TPM1	76.2	76.9	57.8	129.8	140.6	118.7	0.54202	0.00261	0.015401	-0.883582	down	1.81245
722	CDC42BPA	73.7	71.5	86.5	131.3	114	123.1	0.628936	0.00264	0.0155313	-0.669015	down	1.80879
723	DDAH2	77.1	88.4	90.9	112.5	115.7	115.5	0.745999	0.00264	0.0155313	-0.422754	none	1.80879
724	SLC4A3	85.2	89.9	94.4	113.2	108.8	108.5	0.815431	0.00266	0.0155789	-0.294365	none	1.80746
725	SNAPIN	109.7	112.5	122.8	86.6	87.6	80.8	1.35294	0.00266	0.0155789	0.436099	none	1.80746
726	GSTM3	67.5	89.1	80.7	121.6	120.7	120.5	0.654079	0.00266	0.0155789	-0.612462	down	1.80746
727	SHMT2	120.4	109.4	111.2	81.8	88.1	89.2	1.31609	0.00267	0.0156141	0.396263	none	1.80648
728	MAT1A	107.2	108.1	117.4	89.3	89.7	88.4	1.2442	0.00268	0.0156493	0.315222	none	1.80551
729	TNS2	80.9	88.6	69.8	116.8	125.7	118.3	0.663248	0.00269	0.0156843	-0.592379	down	1.80453
730	ZKSCAN5	151.1	138.9	116.4	66.2	69.4	57.9	2.10026	0.0027	0.015696	1.07057	up	1.80421
731	CDH11	90	72.4	80.9	116.3	124.1	116.3	0.682086	0.0027	0.015696	-0.551975	none	1.80421
732	GIMAP8	94.6	97.1	95.8	102.1	105.1	105.3	0.92	0.00272	0.0157656	-0.120294	none	1.80229
733	COL16A1	97.5	92.4	93.3	106.6	104.4	105.9	0.893657	0.00272	0.0157656	-0.162206	none	1.80229
734	TMEM43	84.9	93.1	83.7	115.7	107.8	114.9	0.773345	0.00274	0.0158347	-0.370816	none	1.80039
735	EZR	96	88.2	87.7	108.6	108.3	111.2	0.828711	0.00274	0.0158347	-0.271059	none	1.80039
736	GART	117.4	107.5	124.1	82.5	86	82.5	1.39044	0.00275	0.0158691	0.47554	none	1.79945
737	LOC102491724	86.7	92.2	84.2	110.4	108.5	118	0.780944	0.00277	0.0159377	-0.356709	none	1.79758
738	LHPP	174.3	152.6	123.5	49.3	57.1	43.2	3.0107	0.00277	0.0159377	1.5901	up	1.79758
739	NHLRC2	81.1	91	75.5	114.1	115.3	123	0.702611	0.00278	0.0159718	-0.509203	none	1.79665
740	PSAP	127.2	122.4	155.1	67.5	68.7	59	2.07326	0.00279	0.0159824	1.0519	up	1.79636
741	PPP6R1	102.5	105.3	103.2	95.7	95.5	97.8	1.07612	0.00279	0.0159824	0.105845	none	1.79636
742	GNE	119.6	106.1	113.5	85.6	88.4	86.9	1.30011	0.00281	0.0160735	0.378639	none	1.79389
743	H6PD	105.4	113.3	113.2	89.5	85.9	92.6	1.23843	0.00282	0.0160838	0.308516	none	1.79361
744	AGAP1	81.6	91.5	88.9	110.8	109.6	117.6	0.775148	0.00282	0.0160838	-0.367456	none	1.79361
745	STRAP	123.7	107.6	116.1	85.6	85.5	81.6	1.37475	0.00284	0.016151	0.459172	none	1.7918
746	LOC102489828	207.1	146.8	145.5	31.4	34.4	34.9	4.95929	0.00284	0.016151	2.31013	up	1.7918
747	SKAP2	143.7	115.2	148.8	60	61.4	70.9	2.12012	0.00285	0.0161844	1.08415	up	1.7909
748	PI4K2A	113.6	105.1	117.3	88.8	88.6	86.5	1.27321	0.00286	0.0162177	0.34847	none	1.79001
749	ARMC1	111.2	113.3	112.4	82.4	85.8	94.9	1.2805	0.00288	0.016284	0.356709	none	1.78824
750	DPT	72.9	76.6	88.2	124.2	112	126.1	0.656086	0.00288	0.016284	-0.608043	down	1.78824
751	PUS1	127.7	110.3	117.1	85.7	77.1	82.2	1.44939	0.00289	0.0163171	0.535444	none	1.78736
752	TGM2	76.4	89.9	70.2	122.2	125.7	115.6	0.650619	0.00291	0.0164064	-0.620115	down	1.78499
753	PON2	84.8	92.2	92.5	109.2	107.5	113.8	0.815431	0.00294	0.0165517	-0.294365	none	1.78116
754	METAP1	110.6	124.4	114.8	79.2	89.5	81.6	1.39752	0.00296	0.0165692	0.482872	none	1.7807
755	ADD1	94.8	82	83.7	113.2	111.9	114.5	0.767079	0.00296	0.0165692	-0.382553	none	1.7807
756	EGFR	89	93.3	94.7	110.5	107.8	104.8	0.85732	0.00295	0.0165692	-0.222095	none	1.7807
757	NIPSNAP1	79.8	84.5	82.4	120.4	107.5	125.4	0.698273	0.00296	0.0165692	-0.518136	none	1.7807
758	COL18A1	69.1	82.3	89.3	119.3	117.3	122.7	0.669914	0.00297	0.0165717	-0.577953	none	1.78063
759	PYGL	151	114.9	144.6	63.1	67.8	58.6	2.16623	0.00299	0.0165717	1.11518	up	1.78063
760	CLEC3B	56	50.9	66.5	153.9	117.7	155.1	0.406375	0.00298	0.0165717	-1.29912	down	1.78063
761	SEPTIN4	82	93.3	88.6	110.5	110	115.6	0.785183	0.00298	0.0165717	-0.348899	none	1.78063
762	THUMPD1	122.3	119.3	126.9	75.4	66.5	89.6	1.59179	0.00297	0.0165717	0.670652	up	1.78063
763	PTPRB	73.8	89	66.7	125.6	127.6	117.3	0.619433	0.00299	0.0165717	-0.690979	down	1.78063
764	CTSH	70.6	87.2	80.5	122.9	126.3	112.4	0.659015	0.00299	0.0165717	-0.601616	down	1.78063
765	EHHADH	106.8	110.1	110.9	88.6	87.7	95.9	1.20426	0.00301	0.016659	0.268149	none	1.77835
766	PSMB5	95.2	97.4	95.8	105.8	103.2	102.5	0.925843	0.00303	0.0167461	-0.111161	none	1.77609
767	SGSH	121.7	114	114.2	84.3	75.1	90.7	1.39904	0.00304	0.0167777	0.484438	none	1.77527
768	EHD3	83.2	75.8	83.2	118.7	129.1	110.1	0.676725	0.00305	0.0167857	-0.563358	none	1.77506
769	EIF3A	122.7	111.4	112.1	80.1	90.6	83.1	1.36407	0.00305	0.0167857	0.447914	none	1.77506
770	PDE4DIP	115.8	110.5	105.6	86.3	91.1	90.7	1.23797	0.00306	0.016786	0.307977	none	1.77505
771	GNS	124.3	114.3	142.7	75.6	73.1	70	1.74348	0.00307	0.016786	0.801973	up	1.77505
772	NEFL	76.5	77.3	72.8	132.1	109.4	131.9	0.606856	0.00308	0.016786	-0.720574	down	1.77505
773	SCFD1	119.4	125	145.8	64.9	65.2	79.7	1.85987	0.00307	0.016786	0.895199	up	1.77505
774	DPYSL3	85	92.8	93.6	109.4	107.6	111.7	0.825677	0.00308	0.016786	-0.276351	none	1.77505
775	MMRN2	122.8	117.8	107.2	87.9	82.5	81.8	1.37906	0.00308	0.016786	0.46369	none	1.77505
776	SLC7A8	131.2	110.1	133.8	75.4	78.6	71	1.66711	0.00307	0.016786	0.73735	up	1.77505
777	TBX19	118.2	122.7	137.3	74.1	63.8	83.9	1.70514	0.00311	0.016926	0.76989	up	1.77145
778	NAT10	94.2	94.6	96.2	104.8	102.6	107.6	0.904762	0.00312	0.0169334	-0.14439	none	1.77125
779	ZPR1	106.8	109.8	111.4	91.8	94.5	85.7	1.20588	0.00312	0.0169334	0.270089	none	1.77125
780	NHLRC3	107.2	112	113.1	88.7	94.4	84.5	1.24178	0.00314	0.0170185	0.312408	none	1.76908
781	TPP2	114.3	104.5	115.5	88.3	90.3	87.1	1.25819	0.00317	0.0171574	0.331345	none	1.76555
782	GP5	89.1	83.6	83.7	111.6	109.2	122.9	0.745999	0.00319	0.0172181	-0.422754	none	1.76401
783	PSMD5	106.1	105.4	103.7	94.2	97.7	92.9	1.10674	0.00319	0.0172181	0.146318	none	1.76401
784	ADGRF3	90.8	93	95.3	106.5	104.1	110.2	0.870012	0.0032	0.0172484	-0.200892	none	1.76325
785	DHFR	133.3	113.3	130.2	69.4	84.8	69	1.68817	0.00321	0.0172785	0.755462	up	1.76249
786	MYL6B	82.3	89.8	69.4	121.8	120.4	116.3	0.67364	0.00323	0.0173624	-0.56995	none	1.76039
787	IMPDH	116.3	110.7	119.8	83.6	98.1	71.5	1.22657	0.00324	0.0173685	0.294633	none	1.76024
788	MTMR2	85.5	85.1	86.4	105.3	119.3	118.5	0.749053	0.00324	0.0173685	-0.416861	none	1.76024
789	IMPDH	101.1	103.8	109.3	91.2	101.2	93.3	1.22657	0.00324	0.0173685	0.294633	none	1.76024
790	DOCK3	107.7	119.8	112.8	90.9	86.4	82.5	1.30985	0.00326	0.0173808	0.389406	none	1.75993
791	NOB1	74.1	84.6	85.9	111	117.7	126.6	0.688432	0.00326	0.0173808	-0.538613	none	1.75993
792	SERAC1	68.6	88.6	84	117.6	118.7	122.5	0.672241	0.00325	0.0173808	-0.57295	none	1.75993
793	AMY2A	140.2	119.9	114.5	74.3	73.9	77.3	1.6612	0.00326	0.0173808	0.732223	up	1.75993
794	HPGD	57.3	62.3	77.5	133.6	119	150.4	0.489082	0.00327	0.0174104	-1.03185	down	1.75919
795	FHL1	69.7	77.6	67.1	128.1	114	143.5	0.556017	0.00328	0.01744	-0.8468	down	1.75845
796	METTL14	113.8	106.2	106.8	89	93.9	90.3	1.19619	0.00329	0.0174695	0.25845	none	1.75772
797	TFRC	132.1	109.3	133.6	73	77.7	74.3	1.66667	0.00332	0.0175812	0.736966	up	1.75495
798	TRRAP	107	105.5	110.4	88.5	94.1	94.6	1.16486	0.00332	0.0175812	0.22016	none	1.75495
799	PRKDC	112.4	106.1	120.2	86.8	86.2	88.4	1.29572	0.00336	0.0176501	0.373749	none	1.75325
800	CBX1	103.4	103.3	107.5	96.5	94.7	94.5	1.09975	0.00336	0.0176501	0.137182	none	1.75325
801	DMBT1	55.7	59.2	56.3	142.3	167	119.5	0.399254	0.00336	0.0176501	-1.32462	down	1.75325
802	PSMA7	109.5	107.6	119.4	85.2	89.7	88.6	1.27704	0.00336	0.0176501	0.352804	none	1.75325
803	HLTF	131.8	110.8	126.8	72.1	73.9	84.5	1.6026	0.00336	0.0176501	0.680417	up	1.75325
804	CMBL	70.5	77	87.8	131	116.5	117.2	0.645188	0.00336	0.0176501	-0.632209	down	1.75325
805	CERS4	125.7	135	124.9	66	60.2	88.3	1.79767	0.00339	0.0177839	0.846127	up	1.74997
806	JTB	109.2	112.1	119.2	80.3	88.5	90.7	1.31214	0.0034	0.0178126	0.39192	none	1.74927
807	SLC22A13	85.9	77.6	70.5	111.5	130.2	124.4	0.63917	0.00343	0.0179458	-0.645729	down	1.74604
808	CP	153.1	115.9	132.2	65.3	64.3	69.3	2.01709	0.00344	0.0179741	1.01228	up	1.74535
809	CPNE5	91.9	81.4	89.7	111	109.1	117	0.780184	0.00345	0.0180024	-0.358114	none	1.74467
810	LIFR	85.9	77.6	83	125.8	108	119.7	0.697313	0.00346	0.0180306	-0.520123	none	1.74399
811	LRPPRC	113.1	104.7	110.3	90.5	87.6	93.7	1.20714	0.00347	0.0180587	0.27159	none	1.74331
812	NAPSA	83.1	89.3	81.2	111	111.2	124.2	0.732102	0.00348	0.0180868	-0.449884	none	1.74264
813	P3H1	143.6	127.5	113.4	68.5	70	77.1	1.7834	0.0035	0.0181667	0.834626	up	1.74072
814	SLC27A4	99.3	93.7	99.9	103.6	101.5	101.9	0.85816	0.00351	0.0181945	-0.220681	none	1.74006
815	SLC27A4	95.5	81.7	84.1	109.7	114.3	114.8	0.85816	0.00351	0.0181945	-0.220681	none	1.74006
816	CD9	79.8	75.1	89.8	123	110.2	122.2	0.68852	0.00353	0.018202	-0.53843	none	1.73988
817	NAGA	107.7	118	115.8	82.5	83.5	92.6	1.32057	0.00353	0.018202	0.401163	none	1.73988
818	PGD	124.1	118.5	128.3	77.1	88.3	63.6	1.61965	0.00353	0.018202	0.695683	up	1.73988
819	PSTPIP1	129.8	111.7	143.2	70.6	73.5	71.2	1.78681	0.00353	0.018202	0.837386	up	1.73988
820	UBE2Z	106.2	119.8	123.5	83.8	81.5	85.2	1.39521	0.00355	0.0182094	0.480482	none	1.7397
821	GMPS	115.1	110.7	128.4	78.5	86.8	80.5	1.44101	0.00355	0.0182094	0.527079	none	1.7397
822	GPNMB	140.7	124.7	164.2	55.4	71.5	43.5	2.52113	0.00355	0.0182094	1.33407	up	1.7397
823	FHAD1	128.7	119.2	135.8	72.9	85	58.4	1.77393	0.00354	0.0182094	0.826945	up	1.7397
824	NDUFAB1	85.4	89.2	69.9	119.6	116.1	119.8	0.687764	0.00356	0.0182369	-0.540015	none	1.73905
825	CENPF	69.6	88.5	79.4	127.7	121.1	113.7	0.655172	0.00358	0.0183154	-0.610053	down	1.73718
826	PIGU	77	89.2	82.2	108.5	121.1	122	0.706485	0.00359	0.0183188	-0.50127	none	1.7371
827	KCTD12	140	113.8	135.3	65.7	81	64.1	1.84583	0.00359	0.0183188	0.884266	up	1.7371
828	PPIL2	76.3	91.6	88.4	115.8	112.7	115.2	0.745708	0.0036	0.018346	-0.423316	none	1.73646
829	SPTLC1	108.7	106.7	113.4	91	85.9	94.3	1.21239	0.00366	0.018389	0.277853	none	1.73544
830	PABPC4	113.5	113.1	105	86.9	93.5	87.8	1.23639	0.00362	0.018389	0.306135	none	1.73544
831	KRT24	70.8	86.7	77.1	121.3	112.6	131.4	0.642212	0.00364	0.018389	-0.638879	down	1.73544
832	ABHD11	85.6	86.5	89.3	110	107.7	120.9	0.772002	0.00366	0.018389	-0.373323	none	1.73544
833	NTN4	71.4	87.5	76.5	125.4	111.2	128	0.645639	0.00365	0.018389	-0.6312	down	1.73544
834	ISOC2	75.8	91.1	77.1	111.4	121.9	122.7	0.685393	0.00362	0.018389	-0.544996	none	1.73544
835	CES5A	64.2	87	80.1	124	116.7	127.9	0.627509	0.00366	0.018389	-0.672291	down	1.73544
836	MYH11	71.1	80.5	75.1	125.3	137	111	0.607286	0.00363	0.018389	-0.719551	down	1.73544
837	AFMID	80.8	93.7	85.5	110.3	117.7	112.1	0.764481	0.00366	0.018389	-0.387447	none	1.73544
838	RPL22	115.2	116.3	112.4	78.9	82.8	94.4	1.34283	0.00365	0.018389	0.425282	none	1.73544
839	PPIB	103.5	111.8	109	94	90.8	90.9	1.17628	0.00365	0.018389	0.23423	none	1.73544
840	SLC26A6	116.8	111.3	115	77.4	86.9	92.6	1.33554	0.00368	0.0183984	0.417422	none	1.73522
841	DNAJC7	114	115.4	106	88.2	92.6	83.8	1.26757	0.00368	0.0183984	0.34207	none	1.73522
842	CSRP1	78.3	80.7	60.9	126.5	116.1	137.5	0.578532	0.00369	0.0183984	-0.789531	down	1.73522
843	LOC102477982	87.2	90.1	78.3	121.4	111.5	111.4	0.742376	0.00369	0.0183984	-0.429778	none	1.73522
844	COL5A2	86.7	91.1	76.4	118.2	117.2	110.3	0.73532	0.00369	0.0183984	-0.443557	none	1.73522
845	GAK	124.9	106.6	117.5	82.8	83	85.2	1.39044	0.00369	0.0183984	0.47554	none	1.73522
846	SSR3	107.7	113.7	124.1	87.5	84.2	82.8	1.35756	0.0037	0.0184015	0.44102	none	1.73515
847	LOC106734789	129.3	121.2	159.8	60.8	60.1	68.9	2.16175	0.0037	0.0184015	1.1122	up	1.73515
848	MYD88	115.6	115.4	110.3	89.3	91.4	77.9	1.3198	0.00371	0.0184279	0.400318	none	1.73452
849	FNDC3B	121.7	127.1	109	85.1	74.1	83.1	1.47668	0.00372	0.0184542	0.562359	none	1.7339
850	EFEMP1	86.3	94.8	83.7	112.7	108	114.5	0.789976	0.00374	0.01853	-0.340119	none	1.73212
851	MCM4	127.4	108.8	114.2	84.1	83.2	82.3	1.40385	0.00375	0.0185327	0.489385	none	1.73206
852	EEF1G	118.5	107.6	126.5	81	86.2	80.2	1.42522	0.00375	0.0185327	0.511187	none	1.73206
853	ALDH18A1	113	112.7	129.3	78.9	79.3	86.8	1.44898	0.00376	0.0185355	0.535037	none	1.732
854	VPS4A	95.1	92	88.8	105.4	111.8	106.9	0.85128	0.00376	0.0185355	-0.232294	none	1.732
855	PRPF40A	103.8	111.1	107.9	91.8	90.4	95	1.1645	0.00377	0.0185615	0.219713	none	1.73139
856	FAU	143.3	111.9	129.7	71.5	75.7	68	1.78857	0.00378	0.0185874	0.838806	up	1.73078
857	FMNL1	112.8	112.8	130.6	84.9	80.2	78.9	1.45984	0.00382	0.0187606	0.545806	none	1.72675
858	BACE2	89.8	94.2	82.1	113.4	109.1	111.3	0.797184	0.00383	0.0187862	-0.327015	none	1.72616
859	UPP1	116.9	110.4	132.9	79.8	79.4	80.6	1.50209	0.00389	0.0190566	0.586967	up	1.71995
860	RBM4B	108.6	108.3	105.9	93.1	96.1	87.9	1.16492	0.00391	0.0191069	0.220234	none	1.71881
861	HADH	79.6	89.5	91.1	111.6	109.9	118.4	0.765519	0.00391	0.0191069	-0.385489	none	1.71881
862	ACOX1	132.3	114	151	64	68.6	70.2	1.95907	0.00393	0.0191807	0.970171	up	1.71713
863	CSPG4	105.6	103.4	109.8	92.6	95.6	93	1.13371	0.00396	0.0193032	0.181055	none	1.71437
864	MICAL1	115.7	108.5	128.5	83.7	81.3	82.3	1.4262	0.00397	0.0193279	0.512179	none	1.71382
865	GOLPH3	112.7	108.6	124.8	87.5	84.8	81.5	1.36367	0.00398	0.0193526	0.447497	none	1.71326
866	LOC102491650	86.5	53.4	65.4	134.9	136.9	123	0.52001	0.00399	0.0193532	-0.943388	down	1.71325
867	CCDC116	109	134.6	127.4	80.3	76.2	72.4	1.6208	0.00399	0.0193532	0.696702	up	1.71325
868	SMC4	128.3	111.2	126.2	71.8	88	74.4	1.56149	0.004	0.0193539	0.64292	up	1.71323
869	NPR2	89.2	79.5	82.8	118.3	122.9	107.3	0.721664	0.004	0.0193539	-0.4706	none	1.71323
870	PEPD	105.8	116.8	122.1	85.1	82.6	87.6	1.35018	0.00402	0.019379	0.433148	none	1.71267
871	CFI	162.9	124.9	125	62.4	62.2	62.6	2.20513	0.00402	0.019379	1.14086	up	1.71267
872	PTPN1	134.3	116	128	69.5	87.5	64.6	1.70713	0.00402	0.019379	0.771573	up	1.71267
873	ANO6	83.5	93.4	92.5	110.8	107.6	112.1	0.815129	0.00404	0.0194515	-0.2949	none	1.71105
874	EEF1E1	111.6	107.4	121.3	83.8	85.6	90.2	1.31086	0.00405	0.0194757	0.390517	none	1.71051
875	RPSA	114.5	107	123.9	82.5	87.6	84.5	1.35664	0.00407	0.0195241	0.440036	none	1.70943
876	NAGK	108.4	112.6	112.9	95	88.3	82.8	1.25479	0.00407	0.0195241	0.327448	none	1.70943
877	LOC102477705	77	88.3	87.3	117.5	108.3	121.6	0.727116	0.00408	0.0195243	-0.459743	none	1.70942
878	PSMB7	109.3	110.3	118.8	93.4	84	84.2	1.29358	0.00408	0.0195243	0.371367	none	1.70942
879	RPS14	115.3	117.4	105.7	85	84.6	92	1.29358	0.0041	0.0195961	0.371367	none	1.70783
880	LIN7C	91.1	88.2	84.4	108.1	108.9	119.3	0.784121	0.00411	0.01962	-0.350851	none	1.7073
881	PDCL3	116.7	113	112.6	90.3	90.7	76.7	1.32829	0.00414	0.0196913	0.409569	none	1.70572
882	TUBB2B	93.1	92.8	83.4	107.6	110.9	112.3	0.814087	0.00413	0.0196913	-0.296745	none	1.70572
883	TREES_T100021693	146.2	111.6	133.4	69.4	66.2	73.3	1.87267	0.00414	0.0196913	0.905094	up	1.70572
884	NOP2	117.3	114.3	119.9	83.1	73	92.4	1.41449	0.00416	0.0197386	0.500279	none	1.70468
885	FSCN1	87.3	92.7	95.7	108.4	105.8	110	0.850401	0.00416	0.0197386	-0.233785	none	1.70468
886	GBA1	111.6	113.1	129.7	81.4	78.6	85.7	1.44241	0.00417	0.0197622	0.528481	none	1.70417
887	ABAT	79.1	89.1	76.7	115.6	111.5	128	0.689665	0.00418	0.0197857	-0.536033	none	1.70365
888	CACNB4	79.6	88.5	93.6	114.4	109.8	114	0.773802	0.00422	0.019903	-0.369963	none	1.70108
889	AAMP	116.1	123.2	109.5	81.6	78.4	91.3	1.38798	0.00422	0.019903	0.472989	none	1.70108
890	DNAJC1	121.1	109.3	131.9	84.6	75.6	77.5	1.52419	0.00421	0.019903	0.608043	up	1.70108
891	STX4	74.2	77.6	86.6	114.3	114.8	132.4	0.659474	0.00424	0.0199733	-0.600611	down	1.69955
892	ATP6V1G1	125.4	128.3	108.2	79.2	73.8	85	1.52059	0.00425	0.0199964	0.60463	up	1.69905
893	CAD	107.2	108	103.7	95.3	95.5	90.3	1.13447	0.00426	0.0200194	0.182021	none	1.69855
894	CTSA	114.3	123.8	111.5	91.4	82.1	76.8	1.39672	0.00427	0.0200424	0.482047	none	1.69805
895	CAP1	111.7	109.7	123.7	85.5	89.4	80	1.35386	0.0043	0.0201591	0.437083	none	1.69553
896	TUBB1	92.1	88.6	95.1	105.4	106.8	112.1	0.850447	0.00431	0.0201819	-0.233707	none	1.69504
897	LRRN4	141.2	151	113	65	58	71.7	2.08115	0.00434	0.0202499	1.05738	up	1.69358
898	ABCA1	119.5	110.6	135.9	77.2	75.9	80.9	1.5641	0.00434	0.0202499	0.645335	up	1.69358
899	FAM234A	85.5	77.2	73.1	128.9	108.7	126.6	0.647446	0.00434	0.0202499	-0.627167	down	1.69358
900	C1S	114.2	107.7	126.4	84.5	82.2	84.9	1.38434	0.00436	0.0202709	0.469199	none	1.69313
901	CD34	82.2	71	90.3	125.2	114.4	116.9	0.683029	0.00435	0.0202709	-0.54998	none	1.69313
902	GOPC	114.1	110.7	113.3	84.2	95.7	82	1.29095	0.00436	0.0202709	0.368434	none	1.69313
903	IDH1	104.2	108.9	115	92.2	90.1	89.7	1.20625	0.00438	0.0203398	0.270529	none	1.69165
904	IKBIP	137.4	119.6	111.2	76.8	75.2	79.8	1.58844	0.0044	0.0204085	0.667609	up	1.69019
905	LNPEP	90.6	91.7	95.5	110.1	103.3	108.7	0.862465	0.00442	0.0204529	-0.213462	none	1.68924
906	TMEM214	116.4	118.2	104.1	87.8	87.3	86.2	1.29621	0.00442	0.0204529	0.374301	none	1.68924
907	TRADD	124.8	107.3	120.4	78.3	88.3	80.9	1.42424	0.00443	0.0204751	0.510195	none	1.68877
908	NDUFA7	84.3	86	91.7	106.5	112	119.5	0.775148	0.00445	0.0205192	-0.367456	none	1.68784
909	CD74	67.3	85.2	78.3	127	111.2	131	0.625135	0.00445	0.0205192	-0.677759	down	1.68784
910	OLFML1	81.4	85.4	90.4	118.1	118.9	105.9	0.750073	0.00447	0.020563	-0.414897	none	1.68691
911	CYRIB	118.1	106.2	119.8	86.1	89.6	80.1	1.34519	0.00447	0.020563	0.427812	none	1.68691
912	SLCO2B1	89.4	80.9	77	110.6	115.1	126.9	0.701361	0.00448	0.0205849	-0.51177	none	1.68645
913	DLST	78.6	90	91	113.3	109.3	117.8	0.762632	0.0045	0.0206044	-0.390941	none	1.68604
914	YBX1	123.9	125.1	109	78.5	74.6	88.9	1.47934	0.0045	0.0206044	0.564953	none	1.68604
915	WBP2	108.9	103	112.8	92.1	91.4	91.8	1.17944	0.00449	0.0206044	0.238103	none	1.68604
916	SLC44A1	80.8	92.7	86.9	110.6	109.8	119.3	0.766559	0.00451	0.0206262	-0.383532	none	1.68558
917	RAB32	128.5	109.2	119.6	73.7	84.5	84.5	1.47219	0.00452	0.0206478	0.557962	none	1.68513
918	SSR1	111.3	118.1	104.6	87.8	89.7	88.6	1.25517	0.00453	0.0206694	0.32788	none	1.68467
919	ATL2	95.7	86.1	91.1	106.2	109.7	111.2	0.834301	0.00454	0.020691	-0.261359	none	1.68422
920	RPS28	108.6	110.7	121.5	84.8	91.4	83	1.31481	0.00458	0.020705	0.39486	none	1.68393
921	DPP3	110.4	114	131.4	81.8	80.7	81.6	1.4576	0.00458	0.020705	0.543594	none	1.68393
922	CALR	103.5	115.5	113.6	88.9	90.4	88.2	1.24336	0.00456	0.020705	0.314249	none	1.68393
923	SF3B1	109.2	106.7	103.4	92.5	91.7	96.5	1.13751	0.00457	0.020705	0.185883	none	1.68393
924	AP1B1	106	108.1	115.9	93.2	87.1	89.6	1.22268	0.00458	0.020705	0.290041	none	1.68393
925	ABCB10	75.8	91.2	85	116.1	110.2	121.7	0.724138	0.00455	0.020705	-0.465664	none	1.68393
926	SCN7A	80.9	79.4	69.4	123.3	110.8	136.2	0.620308	0.00458	0.020705	-0.688944	down	1.68393
927	SCGB1A1	44.5	47.5	44.6	154.6	187.3	121.5	0.294778	0.0046	0.0207715	-1.7623	down	1.68253
928	DST	75.6	86.3	92.2	119.6	112	114.4	0.734393	0.00461	0.0207927	-0.445376	none	1.68209
929	FABP4	70.4	79.7	85.3	125.2	129.8	109.5	0.645816	0.00463	0.0208111	-0.630804	down	1.6817
930	LOC102482891	130.9	108.5	126.6	76.9	72.6	84.5	1.5641	0.00463	0.0208111	0.645335	up	1.6817
931	SPTLC2	105.9	110.9	106.2	90.4	96.6	90	1.16606	0.00462	0.0208111	0.221648	none	1.6817
932	TACC3	113.2	113.2	118.9	83.4	94.1	77.2	1.35571	0.00465	0.0208533	0.439051	none	1.68083
933	PRKAR2B	80.6	95.4	86.9	111.2	112.6	113.4	0.779656	0.00465	0.0208533	-0.35909	none	1.68083
934	LOC102491528	28.2	58.7	46.8	155.5	185.4	125.4	0.286725	0.00469	0.0210086	-1.80226	down	1.6776
935	SEC14L1	92.7	91.7	97.8	104.4	105.9	107.4	0.888259	0.0047	0.0210294	-0.170947	none	1.67717
936	EHBP1L1	111.6	107	106.9	86.5	94.9	93.1	1.18579	0.00471	0.0210502	0.245851	none	1.67674
937	UBTF	110.5	118.1	111.3	92.6	79	88.4	1.30731	0.00474	0.0211121	0.386599	none	1.67547
938	MAN1A1	105.6	120.3	116.4	90.5	83.9	83.4	1.32777	0.00473	0.0211121	0.409009	none	1.67547
939	PTPRC	109.9	111.8	124.9	83.7	89.6	80.1	1.3678	0.00474	0.0211121	0.451855	none	1.67547
940	SOD1	72.9	76.5	69.2	125.4	144.1	111.9	0.573152	0.00477	0.0212216	-0.803011	down	1.67322
941	CCDC13	89.2	91.7	92.5	105.7	106.1	114.8	0.83711	0.00479	0.0212624	-0.256512	none	1.67239
942	LRPAP1	108.6	111.3	104	95.6	89.5	91	1.17313	0.00479	0.0212624	0.230358	none	1.67239
943	TRUB1	95.2	94.5	96.1	103.2	107.9	103	0.909901	0.0048	0.0212827	-0.136218	none	1.67197
944	NEMP2	72.3	75.7	79.5	122	111	139.5	0.610738	0.00483	0.0213194	-0.711374	down	1.67123
945	BTNL10	92.3	80.1	74.4	117.3	123.8	112.1	0.698754	0.00482	0.0213194	-0.517143	none	1.67123
946	CUTA	74.9	78.7	83.7	132.6	108.6	121.3	0.654621	0.00483	0.0213194	-0.611269	down	1.67123
947	LRRC8B	114.3	108	107.8	85.3	95.1	89.4	1.2235	0.00482	0.0213194	0.291013	none	1.67123
948	MRPL32	161.5	116.2	141.8	56.5	70.5	53.6	2.32281	0.00486	0.0214277	1.21587	up	1.66902
949	TCIRG1	116.5	107.4	127	82.4	86.9	79.9	1.40811	0.0049	0.0214834	0.493756	none	1.6679
950	DNAH5	74	77.8	88	120	110.1	130.1	0.665741	0.00489	0.0214834	-0.586967	down	1.6679
951	SMC2	136.1	117.3	115.6	71.8	86.7	72.5	1.5974	0.00489	0.0214834	0.675728	up	1.6679
952	AGT	127.1	112.1	109.3	84.2	86.3	80.9	1.38624	0.00488	0.0214834	0.471174	none	1.6679
953	HSPA12A	96	89.8	86.2	110.2	111.7	106.1	0.829268	0.0049	0.0214834	-0.270089	none	1.6679
954	TWF2	105.9	125	120.6	81.2	86.8	80.5	1.41449	0.00493	0.0215427	0.500279	none	1.6667
955	CC2D1A	92	96.1	94.4	108.1	102.5	106.9	0.889764	0.00493	0.0215427	-0.168506	none	1.6667
956	HSP90B1	103	113.1	113.2	91.5	88.7	90.4	1.21693	0.00492	0.0215427	0.283241	none	1.6667
957	UGDH	119.2	111.6	105.2	88	90.4	85.6	1.27273	0.00496	0.0215776	0.347923	none	1.666
958	RSPH1	66.3	83.2	84.2	131.3	122	112.9	0.638176	0.00495	0.0215776	-0.647974	down	1.666
959	ATP11B	95.2	96.5	91.4	104	104.7	108.2	0.893342	0.00495	0.0215776	-0.162716	none	1.666
960	PGM3	104.4	112.7	118.9	86.6	88	89.4	1.27273	0.00496	0.0215776	0.347923	none	1.666
961	PDHB	83.7	82.5	92.9	115.4	106.7	118.7	0.76027	0.00497	0.0215972	-0.395416	none	1.6656
962	STAU1	146.8	141.5	112.8	66	56.5	76.5	2.01558	0.005	0.0217035	1.01119	up	1.66347
963	DAD1	108.1	105.1	111.2	89.9	89.3	96.5	1.17664	0.00501	0.0217229	0.234675	none	1.66308
964	IPO13	103.8	109.6	112.8	91.6	94	88.2	1.19138	0.00503	0.0217856	0.252634	none	1.66183
965	VAT1L	118.2	112.7	105.1	88.1	84.4	91.4	1.27321	0.00504	0.0218048	0.34847	none	1.66145
966	SFXN1	108.1	106.1	108.7	87.2	94.2	95.7	1.16528	0.00505	0.021824	0.220681	none	1.66107
967	LONP1	108	108.5	113	90.7	84.4	95.3	1.21857	0.00509	0.0219004	0.285183	none	1.65955
968	AARS	127.8	106.4	117.8	82	84	82.1	1.41878	0.00509	0.0219004	0.504654	none	1.65955
969	MYO9B	123.9	116.4	140.7	70.8	85.2	63	1.73973	0.00508	0.0219004	0.79886	up	1.65955
970	CREBBP	104	108.3	114.8	90.1	90.2	92.6	1.19861	0.00509	0.0219004	0.261359	none	1.65955
971	UGP2	103.5	113.9	115.9	88.1	91	87.6	1.24972	0.0051	0.0219194	0.321603	none	1.65917
972	ATP5F1B	90.4	97	93.1	105.9	104.5	109	0.878209	0.00512	0.0219333	-0.187364	none	1.6589
973	SERPING1	132.4	113	113.8	75.7	78.6	86.4	1.49231	0.00511	0.0219333	0.577551	none	1.6589
974	SLC25A12	80.9	89.8	90.1	111.3	107.9	120	0.768868	0.00512	0.0219333	-0.379192	none	1.6589
975	HOMER3	90.5	92.5	82.7	116.7	110.6	107	0.794795	0.00514	0.0219949	-0.331345	none	1.65768
976	PECAM1	86.1	94	87.5	111.1	105.4	115.9	0.805054	0.00515	0.0220137	-0.312842	none	1.65731
977	SACS	133.1	112.8	150.3	72.3	59.8	71.6	1.94502	0.00517	0.0220512	0.959783	up	1.65657
978	CROT	109.5	113.5	118.3	84.6	79.8	94.3	1.31929	0.00517	0.0220512	0.39976	none	1.65657
979	C6	165	121	128.4	59.6	66.2	59.8	2.23276	0.0052	0.022131	1.15883	up	1.655
980	AOAH	119.4	118.9	145.6	74.8	78.8	62.4	1.77731	0.0052	0.022131	0.829699	up	1.655
981	DOCK6	90	90.3	84	115.5	115.8	104.3	0.787545	0.00526	0.0223621	-0.344566	none	1.65049
982	SOS1	117.8	110.8	134.7	81.2	82.3	73.2	1.53485	0.00528	0.0223986	0.618102	up	1.64978
983	GSN	91.3	97.7	95.1	104.9	106.2	104.7	0.89962	0.00528	0.0223986	-0.152612	none	1.64978
984	PPP1R9B	115.4	109.8	104	92	91.1	87.8	1.21521	0.00531	0.0225016	0.281204	none	1.64779
985	F13A1	121	111.8	107.3	85.5	91.8	82.6	1.30858	0.00533	0.0225619	0.388002	none	1.64662
986	PRPF38B	89.3	88.2	96.2	108.9	112.2	105.3	0.838542	0.00536	0.0226645	-0.254046	none	1.64465
987	LGALS3BP	120.4	105.2	111.7	86.9	86.1	89.7	1.28397	0.00539	0.0227668	0.360616	none	1.6427
988	LAMA1	85.5	80	82.4	113.9	108.9	129.3	0.704061	0.00541	0.0227954	-0.506227	none	1.64215
989	AIF1	115	121.2	129.6	77.7	90	66.4	1.56258	0.00542	0.0227954	0.64393	up	1.64215
990	NOSTRIN	86.9	83.1	77.3	119.8	106.6	126.2	0.701361	0.00541	0.0227954	-0.51177	none	1.64215
991	CNRIP1	72.8	84.8	89.7	109.6	122	121.2	0.700964	0.00542	0.0227954	-0.512588	none	1.64215
992	COPZ1	110.4	110.8	124.6	88.7	78.7	86.8	1.36035	0.00544	0.0228062	0.443974	none	1.64195
993	TOP1	111.3	109.4	120.3	86.2	92.8	80	1.3166	0.00543	0.0228062	0.39682	none	1.64195
994	NUMA1	91.4	97.9	89.3	107.3	106.5	107.6	0.866833	0.00544	0.0228062	-0.206175	none	1.64195
995	FARSB	110.2	106.6	112.4	86.5	87.8	96.5	1.21566	0.00547	0.0228587	0.281737	none	1.64095
996	GFPT1	116.4	106.6	127	80.2	84.4	85.4	1.4	0.00546	0.0228587	0.485427	none	1.64095
997	TBXAS1	118.5	118.3	108.1	85.3	92.3	77.5	1.35202	0.00547	0.0228587	0.435115	none	1.64095
998	GPLD1	118.4	108.4	109.5	92	89.9	81.8	1.27531	0.00549	0.0229178	0.350851	none	1.63983
999	SMAP2	106.7	115.2	126.6	84.3	86	81.2	1.38569	0.00551	0.0229769	0.4706	none	1.63871
1000	AFG3L2	96.3	93.6	96.8	102.6	103.9	107	0.914514	0.00552	0.0229941	-0.128924	none	1.63838
1001	C3	168.3	118.2	134.7	59.7	62.9	56.2	2.3557	0.00556	0.0230385	1.23616	up	1.63755
1002	LOC102492791	115.6	112.5	134.8	81.2	83.3	72.5	1.53122	0.00555	0.0230385	0.614685	up	1.63755
1003	RPL8	115.9	134.9	111.1	79.6	75.5	83	1.51995	0.00554	0.0230385	0.604023	up	1.63755
1004	LOC102473753	91.4	93.3	90.2	109.7	112.8	102.8	0.845066	0.00556	0.0230385	-0.242864	none	1.63755
1005	ST13	101	106.7	110.3	95.3	99.4	87.3	1.1904	0.00556	0.0230385	0.251444	none	1.63755
1006	ST13	96.8	121	116.3	89.9	97.8	78.1	1.1904	0.00556	0.0230385	0.251444	none	1.63755
1007	TMF1	124	121.9	104.7	85.4	82.2	81.8	1.40577	0.0056	0.0231797	0.491365	none	1.63489
1008	TPT1	135	117	109.8	79.7	81.5	77.1	1.51825	0.00563	0.0232794	0.602413	up	1.63303
1009	PLD6	188.1	229	126.1	17.9	21.7	17.2	9.56338	0.00564	0.0232962	3.25752	up	1.63272
1010	CETN3	78.7	85.7	80	130.9	108.8	115.9	0.687289	0.00568	0.0234367	-0.541011	none	1.6301
1011	SH3PXD2B	104.7	125.1	121.6	83.8	83.5	81.3	1.41352	0.0057	0.0234945	0.499288	none	1.62903
1012	BNC1	82	90.5	85.9	107.5	111.5	122.6	0.75644	0.00572	0.023544	-0.402702	none	1.62812
1013	LOC102500099	124.4	105.7	130.3	81.7	79.3	78.5	1.5048	0.00573	0.023544	0.589573	up	1.62812
1014	STOML2	90	93.8	92.1	108.7	112.4	102.9	0.851543	0.00573	0.023544	-0.231848	none	1.62812
1015	USP2	108.2	108.5	107.8	87.6	90.3	97.7	1.17743	0.00574	0.0235604	0.235643	none	1.62782
1016	HIBADH	82	88	94.4	111.5	107.6	116.5	0.787843	0.00576	0.0236178	-0.344021	none	1.62676
1017	PKP2	79.6	91.3	80.8	112.6	110.3	125.4	0.722653	0.00578	0.0236258	-0.468625	none	1.62661
1018	TBRG4	107.9	103.1	106.6	90.8	95.6	95.9	1.12504	0.00577	0.0236258	0.169982	none	1.62661
1019	PSMD7	110.2	111.5	103.2	90	90	95.1	1.18103	0.00578	0.0236258	0.24004	none	1.62661
1020	TNFAIP2	122.9	121.9	160.3	63.3	60.4	71.2	2.0785	0.0058	0.0236828	1.05554	up	1.62557
1021	LOC102497981	103.4	111.5	105.6	92.8	92	94.7	1.14669	0.00583	0.0237067	0.197476	none	1.62513
1022	EXOC1	88.6	92.8	87.8	104.4	109.9	116.5	0.813785	0.00582	0.0237067	-0.297281	none	1.62513
1023	VCPIP1	115.3	113.9	118.6	82.3	75	94.8	1.37961	0.00583	0.0237067	0.464262	none	1.62513
1024	SBSPON	72.5	79.6	74.4	122.2	110.4	140.9	0.606426	0.00582	0.0237067	-0.721597	down	1.62513
1025	HYAL2	77.1	87.9	88.1	114.4	108.4	124.1	0.729605	0.00588	0.0238852	-0.454812	none	1.62187
1026	MTCH1	83.2	93.9	90	109.9	107	116	0.802343	0.00589	0.0239011	-0.317709	none	1.62158
1027	PTGR3	82.3	87.4	91.9	113.3	105.8	119.3	0.77305	0.00591	0.0239081	-0.371367	none	1.62146
1028	TREES_T100003119	112.9	129	112.7	84.8	87	73.6	1.44499	0.00591	0.0239081	0.531057	none	1.62146
1029	LOC106733120	92.2	92.3	94.9	110.5	102.3	107.8	0.871491	0.00591	0.0239081	-0.198442	none	1.62146
1030	LOC102496681	58.9	76.9	70	130.8	113.5	150	0.521938	0.00594	0.0240047	-0.938051	down	1.6197
1031	ACTG1	92	93.3	96.9	106	108.8	103	0.88798	0.00596	0.0240607	-0.171401	none	1.61869
1032	VEZF1	104.5	118.4	111.9	90.6	89.5	85.1	1.26244	0.00597	0.0240763	0.336219	none	1.61841
1033	CADM1	63.9	89.8	62.7	118	137.4	128.2	0.564129	0.00598	0.0240827	-0.825902	down	1.61829
1034	DYNC1LI2	92.2	94.5	97.6	106.1	102.9	106.8	0.900253	0.00599	0.0240827	-0.151597	none	1.61829
1035	ATP2B1	87.1	91.9	87.1	112.7	103.9	117.3	0.796945	0.00599	0.0240827	-0.327448	none	1.61829
1036	PCNA	138.9	107.7	126.2	75.1	77.9	74.3	1.64012	0.00602	0.0241786	0.713804	up	1.61657
1037	VNN2	50.3	75.7	51.3	144.9	116.7	161.1	0.419446	0.00604	0.0242341	-1.25344	down	1.61557
1038	SLC12A2	112.1	109.8	104	87.9	90.8	95.4	1.18898	0.00605	0.0242494	0.249727	none	1.6153
1039	RGCC	64.4	50.5	30.5	147.6	182.3	124.7	0.319842	0.00606	0.0242647	-1.64457	down	1.61502
1040	STEEP1	130.7	114.1	111.5	77.5	77.4	88.7	1.46264	0.00608	0.02432	0.548578	none	1.61404
1041	BIN2	110.7	123.4	117.8	73.6	92.3	82.3	1.41781	0.00613	0.024495	0.503662	none	1.61092
1042	C2CD2L	126.5	119.2	114.6	70.4	76.2	93	1.50376	0.00614	0.02451	0.588571	up	1.61066
1043	CNTN1	92.2	98.3	93.9	104.6	104.3	106.7	0.901141	0.00615	0.024525	-0.150176	none	1.61039
1044	FECH	81	78.7	89.7	117.3	107.2	126	0.711555	0.00617	0.0245798	-0.490953	none	1.60942
1045	UGT	125.3	121.2	110	82.6	89.9	71.1	1.46346	0.00618	0.0245946	0.549388	none	1.60916
1046	FKBP15	107.8	103	106.4	94	91.5	97.2	1.12204	0.00619	0.0246095	0.166121	none	1.6089
1047	NAA15	111.2	111	130.2	81.5	86.1	80	1.42326	0.0062	0.0246243	0.509203	none	1.60864
1048	DNAJA4	72.5	82.2	92.3	116.5	124.3	112.3	0.699519	0.00621	0.0246391	-0.515566	none	1.60838
1049	PLP1	56.4	66.6	67.8	136.4	113.3	159.5	0.466276	0.00622	0.0246538	-1.10074	down	1.60812
1050	SMARCA4	104.2	107.2	103.2	92.9	97.7	95	1.10154	0.00624	0.0247081	0.139523	none	1.60716
1051	DDX3X	139.9	109.7	121.4	77.8	78.7	72.5	1.62009	0.00626	0.0247623	0.696072	up	1.60621
1052	DEK	134.6	110.6	114.1	78.6	80.8	81.4	1.49211	0.00633	0.025014	0.577354	none	1.60182
1053	ZZEF1	105.7	122.9	99.2	90.8	90.7	90.7	1.29738	0.00635	0.0250426	0.375605	none	1.60132
1054	ZZEF1	111.6	169.1	96.2	75.3	80.6	67.2	1.29738	0.00635	0.0250426	0.375605	none	1.60132
1055	ZZEF1	106.5	102.6	102.7	97.1	93.2	97.9	1.29738	0.00635	0.0250426	0.375605	none	1.60132
1056	LOC114007139	184.7	139.4	122.4	53.9	48.9	50.7	2.90879	0.00635	0.0250426	1.54042	up	1.60132
1057	LMNB1	93.5	93.7	90.2	106.9	112.4	103.3	0.859888	0.00637	0.0250963	-0.217779	none	1.60039
1058	NDUFS1	94.5	88.5	94.2	107.6	103.9	111.4	0.85847	0.0064	0.0251892	-0.22016	none	1.59879
1059	Defensin-5	172.7	126.3	124.9	58.7	62.1	55.1	2.40989	0.00642	0.0252426	1.26897	up	1.59787
1060	IARS1	113.4	103	112.7	88.7	88.7	93.5	1.21484	0.00644	0.0252593	0.280766	none	1.59758
1061	ABCC4	94	94.5	91.5	102.3	107.2	110.5	0.875	0.00645	0.0252593	-0.192645	none	1.59758
1062	MLST8	86.5	89.2	67.1	117.8	123.4	116	0.679731	0.00644	0.0252593	-0.556964	none	1.59758
1063	PRDX6	83	93.2	91.8	112.7	105.6	113.8	0.806986	0.00645	0.0252593	-0.309385	none	1.59758
1064	DIP2A	77.2	88.1	84.1	113.1	109.6	128	0.711149	0.00646	0.0252732	-0.491776	none	1.59734
1065	LOC102483087	84.5	89.5	95.3	111.2	105.7	113.8	0.814333	0.00648	0.0253262	-0.296309	none	1.59643
1066	USP24	103.1	102.3	101.2	98	96.6	98.8	1.04499	0.00653	0.0254456	0.0634888	none	1.59439
1067	CROCC	67	90.2	80.7	120.9	113.2	127.9	0.657182	0.00653	0.0254456	-0.605634	down	1.59439
1068	TMEM201	78.3	83.7	86.6	120.3	105.3	125.8	0.707456	0.00652	0.0254456	-0.499288	none	1.59439
1069	ECPAS	105.4	103.5	110.3	92	96.4	92.4	1.13675	0.00655	0.0254982	0.184918	none	1.59349
1070	NDUFS6	78.7	75.3	77	122	138.7	108.2	0.626186	0.0066	0.0256674	-0.675337	down	1.59062
1071	YTHDF3	116.2	102.8	113	90.9	88.7	88.5	1.23834	0.00661	0.0256808	0.308412	none	1.59039
1072	SND1	129.8	111.8	112.2	79.9	73	93.4	1.21103	0.00662	0.0256942	0.276235	none	1.59016
1073	SND1	126.4	76.5	98.1	99.6	96.5	102.8	1.21103	0.00662	0.0256942	0.276235	none	1.59016
1074	SND1	114.3	104.9	111.9	92.1	86.1	90.7	1.21103	0.00662	0.0256942	0.276235	none	1.59016
1075	SGTA	102.6	111.6	106.3	92.4	93.8	93.3	1.14669	0.00665	0.0257103	0.197476	none	1.58989
1076	CDR2	110.8	153.2	134.6	68.6	60.8	72.1	1.97816	0.00667	0.0257103	0.984162	up	1.58989
1077	ACAT	111.3	106.5	105.8	92.8	96.1	87.5	1.17077	0.00665	0.0257103	0.227454	none	1.58989
1078	RAB23	109.4	107.5	105.4	88.5	97.5	91.7	1.1606	0.00666	0.0257103	0.214877	none	1.58989
1079	GSPT1	105.9	132.8	132.8	73.5	80.5	74.4	1.62653	0.00667	0.0257103	0.7018	up	1.58989
1080	LIMS1	72.8	91.8	71.2	120.2	113.4	130.5	0.647624	0.00666	0.0257103	-0.626771	down	1.58989
1081	FNTB	80.2	87.7	79.3	115.2	129.5	108.2	0.700482	0.00664	0.0257103	-0.513581	none	1.58989
1082	SERPINF1	105.4	116	124.6	85.4	87.9	80.7	1.3622	0.00669	0.0257368	0.445944	none	1.58945
1083	DNAI7	89	89.1	95.6	107.4	105.1	113.8	0.838799	0.00669	0.0257368	-0.253604	none	1.58945
1084	CORO	109.6	109.2	127	84	86.3	83.9	1.36035	0.00671	0.0257885	0.443974	none	1.58857
1085	GPX4	82.9	92.4	94.3	113	110.4	107	0.815981	0.00672	0.0258016	-0.293393	none	1.58835
1086	MCM7	152.8	117.8	120.8	67.4	77	64.2	1.87632	0.00677	0.0259682	0.907905	up	1.58556
1087	PLG	142.3	119.3	111	75.1	74.9	77.6	1.63708	0.00679	0.0260195	0.711127	up	1.5847
1088	RABEP1	92.9	86	85.1	105.8	119.4	110.8	0.785714	0.00681	0.0260453	-0.347923	none	1.58427
1089	REEP5	93.4	93	94.7	103.3	104.5	111	0.881744	0.00681	0.0260453	-0.181568	none	1.58427
1090	TPR	98.6	95.8	94.5	103.2	105.3	102.7	0.928342	0.00683	0.0260963	-0.107272	none	1.58342
1091	PSMA4	114.9	109.4	133.1	79.6	85	78.1	1.4726	0.00687	0.0262236	0.558366	none	1.58131
1092	DYNLL1	76.3	93.5	81.9	115.8	109.8	122.7	0.722653	0.00688	0.0262363	-0.468625	none	1.5811
1093	PLBD2	115.5	107.7	129	78	87.6	82.2	1.42131	0.00695	0.0264775	0.507219	none	1.57712
1094	ATIC	104.3	112.7	121.1	87.4	89.2	85.3	1.29095	0.00698	0.0265145	0.368434	none	1.57652
1095	ARPC1A	82	85.9	96	115.2	107.8	113.1	0.785183	0.00697	0.0265145	-0.348899	none	1.57652
1096	BPNT2	102.9	117	115.4	86.3	90.4	88	1.26672	0.00698	0.0265145	0.341094	none	1.57652
1097	TPM2	76	81.6	59	128.9	142	112.5	0.564945	0.007	0.0265648	-0.823817	down	1.57569
1098	ITGA3	84.1	95.5	87.2	109.2	107.6	116.4	0.80072	0.00703	0.0266015	-0.32063	none	1.57509
1099	PRXL2A	85.9	76.8	88.1	116.1	107.1	125.9	0.718419	0.00703	0.0266015	-0.477103	none	1.57509
1100	GC	158.1	126.2	114.8	68.3	66.7	65.9	1.98656	0.00703	0.0266015	0.990273	up	1.57509
1101	LOC102496850	93.8	93.1	95.5	102.1	105.8	109.7	0.889169	0.00705	0.0266123	-0.169471	none	1.57492
1102	EPN2	77.3	86.4	93.4	116	118.7	108.2	0.749781	0.00706	0.0266123	-0.415458	none	1.57492
1103	RNF215	65.9	77.6	89.2	119.5	114.4	133.5	0.63337	0.00704	0.0266123	-0.65888	down	1.57492
1104	BPNT1	106.8	106.3	119.3	89.2	89.4	88.9	1.24262	0.00706	0.0266123	0.313381	none	1.57492
1105	HYPK	145.8	118	114.7	67.9	76.8	76.9	1.70803	0.0071	0.0267374	0.772335	up	1.57288
1106	G6PD	117.6	108.2	118.7	85.8	93.2	76.6	1.34781	0.00713	0.0268109	0.430616	none	1.57169
1107	FAM162A	82.7	93	82.4	109.4	122.5	110	0.754899	0.00714	0.0268109	-0.405644	none	1.57169
1108	AP2M1	84.5	88.3	93.9	112.1	104.7	116.4	0.80042	0.00714	0.0268109	-0.321171	none	1.57169
1109	COPB2	103.1	118.1	114.2	86.9	86.9	90.7	1.26805	0.00717	0.0268209	0.342615	none	1.57153
1110	ADI1	121.4	109.5	109.5	85.2	81.1	93.2	1.31175	0.00716	0.0268209	0.391496	none	1.57153
1111	DAB2IP	84.7	92.4	79.3	114.9	106.9	121.8	0.746217	0.00717	0.0268209	-0.422334	none	1.57153
1112	UPF2	106.6	121.8	119.7	92.2	81.1	78.6	1.3819	0.00716	0.0268209	0.466651	none	1.57153
1113	RAB1A	114.2	102.9	110.6	92	87.8	92.5	1.20345	0.00719	0.0268445	0.267179	none	1.57114
1114	PRPF6	108.5	123.9	109.2	84.5	83.5	90.5	1.32147	0.00719	0.0268445	0.402144	none	1.57114
1115	UBE2M	109.5	112.8	128.4	76.4	86.2	86.5	1.40787	0.00723	0.0268915	0.493512	none	1.57039
1116	LOC102503016	76.7	90.1	87.8	119	120	106.5	0.736903	0.00722	0.0268915	-0.440453	none	1.57039
1117	FLNC	84.8	86.3	77.7	116.5	128.1	106.6	0.708428	0.00722	0.0268915	-0.497306	none	1.57039
1118	LOC102500256	155.5	111.7	130.2	66.7	71.4	64.5	1.9615	0.00723	0.0268915	0.971958	up	1.57039
1119	NMT2	161.5	111.2	175.4	52.3	47.3	52.5	2.94609	0.00728	0.0270518	1.5588	up	1.5678
1120	CWF19L1	113	129	142.6	79.1	57.3	78.9	1.78634	0.00729	0.0270633	0.83701	up	1.56762
1121	LOC102483333	122.2	106.2	111.2	91	83.1	86.2	1.30465	0.00733	0.0271861	0.383661	none	1.56565
1122	SVIL	101.4	102.1	104.9	96.5	97.5	97.5	1.05798	0.00734	0.0271975	0.0813069	none	1.56547
1123	LOC102500296	203.2	146.9	125.3	43.4	38.4	42.9	3.81235	0.00737	0.0272829	1.93068	up	1.56411
1124	GMPPA	113.1	118.4	133.7	71.6	72.9	90.4	1.5547	0.00739	0.0273312	0.63664	up	1.56334
1125	PTGDS	117.7	105.9	115.6	93.4	87	80.5	1.30011	0.00741	0.0273793	0.378639	none	1.56258
1126	TXNRD2	77.9	81.2	96.5	113	117.7	113.8	0.741945	0.00742	0.0273905	-0.430616	none	1.5624
1127	LOC102468552	106.9	115	130.2	80.1	84	83.7	1.4209	0.00745	0.0274754	0.506809	none	1.56106
1128	SFTPA1	95.4	88.1	81.7	110.7	116.2	107.9	0.792115	0.00754	0.0277812	-0.336219	none	1.55625
1129	PTGS1	75.2	81.9	78	124.1	134.9	105.9	0.644286	0.00758	0.0279024	-0.634227	down	1.55436
1130	ARHGAP35	92.4	85.2	76.4	118.3	120.4	107.3	0.734104	0.00759	0.027913	-0.445944	none	1.55419
1131	COL10A1	75.6	89.8	84	123.9	106.3	120.4	0.711352	0.00761	0.0279603	-0.491365	none	1.55346
1132	UBE2H	137.2	105.7	139.2	69.9	71.8	76.3	1.75275	0.00767	0.0281544	0.809622	up	1.55045
1133	C5	153.9	113.9	122.7	69.6	71.1	68.8	1.86396	0.00768	0.0281648	0.898372	up	1.55029
1134	PCDH1	95.6	81.6	83	110.4	119.2	110.2	0.765745	0.00771	0.0282221	-0.385065	none	1.54941
1135	CCT7	115.9	109.1	106.9	89	95.3	83.8	1.23797	0.00771	0.0282221	0.307977	none	1.54941
1136	TXNRD1	107.7	109.3	118.1	89.6	93.5	81.8	1.26501	0.00772	0.0282323	0.339144	none	1.54925
1137	RPS16	114.1	118.9	103.4	89.9	84.5	89.3	1.27569	0.00773	0.0282426	0.35128	none	1.5491
1138	IRAG1	72.4	91.4	81.6	115.8	127.7	111.2	0.691852	0.00778	0.0283724	-0.531464	none	1.5471
1139	PRPSAP2	91.2	92	97.3	108.2	108.4	102.9	0.877934	0.00778	0.0283724	-0.187815	none	1.5471
1140	IST1	105.6	107.7	107.7	92.9	88.3	97.8	1.15054	0.00779	0.0283825	0.202308	none	1.54695
1141	FLAD1	85.7	93	83.1	121	107	110.3	0.773869	0.00781	0.0284026	-0.369838	none	1.54664
1142	MRPL23	103.9	105	111.9	91.9	91.7	95.6	1.149	0.00781	0.0284026	0.200375	none	1.54664
1143	ZNF512B	95.2	91.8	97.8	105.9	102.9	106.4	0.903553	0.00783	0.028449	-0.146318	none	1.54593
1144	ACACB	81.4	77.1	91.8	108.3	125.9	115.5	0.715756	0.00786	0.0285316	-0.48246	none	1.54467
1145	ACTR2	118.3	106.4	125.2	84.8	89.3	75.9	1.3996	0.00788	0.0285777	0.485015	none	1.54397
1146	HPD	107.4	122.9	138.6	78.1	80.6	72.4	1.59628	0.0079	0.0286238	0.674713	up	1.54327
1147	EPB41	94.8	84.1	88.3	114	104.6	114.2	0.802885	0.00791	0.0286336	-0.316735	none	1.54312
1148	S100A6	86.1	88.5	87.6	117.1	118.3	102.5	0.775969	0.00792	0.0286434	-0.365929	none	1.54298
1149	LOC106734719	112.9	105.7	115.6	87.5	83.1	95.3	1.25686	0.00796	0.0286823	0.329828	none	1.54239
1150	PLXNC1	81.9	75.5	88.9	122.4	105.7	125.6	0.696353	0.00795	0.0286823	-0.52211	none	1.54239
1151	HSD17B13	68.2	85.2	58.5	124.8	146.8	116.5	0.545993	0.00794	0.0286823	-0.873045	down	1.54239
1152	ATP6V1H	115.9	104.8	125.7	84.9	81.2	87.4	1.36647	0.00796	0.0286823	0.450453	none	1.54239
1153	SERPINA3	160.2	115.8	124.6	65.9	64.1	69.3	2.01004	0.00797	0.028692	1.00722	up	1.54224
1154	ZDHHC17	114.9	107.5	104.4	94.7	88.3	90.1	1.19663	0.00803	0.0288815	0.258979	none	1.53938
1155	TRIP11	87.1	92.3	91.7	110.4	115.4	103.1	0.824263	0.00804	0.028891	-0.278824	none	1.53924
1156	MYL9	69	80.5	59.4	136.4	145.3	109.4	0.534134	0.00805	0.0289005	-0.904725	down	1.5391
1157	TACC1	81.9	96.7	86.3	110.6	109.1	115.4	0.79051	0.00808	0.0289816	-0.339144	none	1.53788
1158	ISCA2	84.8	88	76.8	125.6	105.3	119.6	0.712126	0.00811	0.0290097	-0.489797	none	1.53746
1159	ABRACL	110.3	111.3	113.5	86.1	97.3	81.5	1.26501	0.00811	0.0290097	0.339144	none	1.53746
1160	MARK2	110.2	104.3	105.8	92	97.4	90.4	1.14475	0.0081	0.0290097	0.195028	none	1.53746
1161	WASHC5	104.9	114.6	122	90.8	81.3	86.4	1.32108	0.00812	0.029019	0.401721	none	1.53732
1162	CPA3	89.4	88.6	81.2	114.3	121.7	104.7	0.760787	0.00818	0.0292068	-0.394436	none	1.53452
1163	CFP	139.2	111.3	115.8	78.1	82.5	73	1.56807	0.00819	0.0292077	0.648985	up	1.5345
1164	LYRM2	83.2	82.8	81	117.2	105.4	130.4	0.699717	0.00821	0.0292077	-0.515157	none	1.5345
1165	AK1	81.1	91.4	93.9	112.6	106.5	114.4	0.798801	0.0082	0.0292077	-0.324093	none	1.5345
1166	HYOU1	105.8	118.6	106.6	88.5	91.5	89	1.23048	0.00821	0.0292077	0.299225	none	1.5345
1167	RDH11	80.6	93.3	94.1	110.4	111.3	110.3	0.807229	0.00824	0.0292878	-0.30895	none	1.53331
1168	SLC1A4	108.6	132.1	151.1	72.5	71.8	63.9	1.88184	0.00829	0.0294123	0.912147	up	1.53147
1169	PTPN6	120.3	103.3	124.3	85.7	85	81.3	1.38056	0.00829	0.0294123	0.465249	none	1.53147
1170	LOC114005255	137.9	114.8	113.1	79.4	84.6	70.3	1.56125	0.0083	0.0294211	0.642698	up	1.53134
1171	RAB7A	116.8	103.9	123.4	82.4	89.1	84.4	1.34467	0.00833	0.0295008	0.427248	none	1.53017
1172	FMNL3	94.1	95.7	98.9	103.8	104.8	102.6	0.927699	0.00837	0.0295446	-0.108271	none	1.52952
1173	HEXA	108.6	117.2	137.6	78.8	81.5	76.2	1.53658	0.00838	0.0295446	0.619718	up	1.52952
1174	GOLGB1	109.1	122	105.8	89.9	87.2	86.1	1.28002	0.00837	0.0295446	0.356161	none	1.52952
1175	RBBP5	83.8	79.5	94.4	106.9	115.7	119.7	0.752848	0.00838	0.0295446	-0.409569	none	1.52952
1176	CLDN5	73.7	88.5	78.4	116.9	109.5	132.9	0.669635	0.00838	0.0295446	-0.578552	none	1.52952
1177	MPZ	90	71	86.6	118.8	109.6	124.1	0.702411	0.00839	0.0295533	-0.509612	none	1.52939
1178	ENDOD1	89.5	97.7	87.3	107.9	106.2	111.4	0.843318	0.00842	0.0296058	-0.245851	none	1.52862
1179	ZNF454	119.7	103.1	124.1	84.1	83	86.1	1.37006	0.00842	0.0296058	0.454242	none	1.52862
1180	PDK2	87.5	79.6	94.6	118.6	111	108.6	0.773802	0.00845	0.0296581	-0.369963	none	1.52786
1181	TTLL3	115.3	109.3	125.2	82	92.8	75.4	1.39808	0.00845	0.0296581	0.483448	none	1.52786
1182	TREM1	133.2	109.6	123.9	84.2	65.5	83.6	1.5718	0.00846	0.0296667	0.652414	up	1.52773
1183	PPP5C	101.7	110.9	110.6	90.2	92.7	93.9	1.16763	0.00852	0.0298504	0.223583	none	1.52505
1184	ACSL6	88.2	93.5	80.5	119.4	111.2	107.1	0.776429	0.00855	0.0298838	-0.365074	none	1.52456
1185	GPATCH8	91.1	88.9	98.6	107.7	107.1	106.5	0.867102	0.00856	0.0298838	-0.205726	none	1.52456
1186	LOC102491121	80.8	83.1	96.5	110.9	118.2	110.6	0.766559	0.00855	0.0298838	-0.383532	none	1.52456
1187	PRRC1	117.7	105	106.6	88.7	90.8	91.1	1.21693	0.00856	0.0298838	0.283241	none	1.52456
1188	BGN	111.3	119.8	103.6	90.6	87	87.7	1.26159	0.00857	0.0298922	0.335244	none	1.52444
1189	SEC14L6	80.4	83.5	89	109.8	109.5	127.7	0.728818	0.00859	0.0299087	-0.456369	none	1.5242
1190	GALNT2	107.2	108.8	106.1	89	98.5	90.4	1.15905	0.00859	0.0299087	0.212943	none	1.5242
1191	ARF3	93.8	86.8	97.1	107	108.6	106.7	0.86162	0.00861	0.0299518	-0.214877	none	1.52358
1192	ARRB2	121.4	108.9	141.4	79.5	78.8	69.9	1.62883	0.00862	0.02996	0.70384	up	1.52346
1193	PSMB3	108.4	111.6	128.1	82.9	89.1	79.9	1.3819	0.00864	0.030003	0.466651	none	1.52284
1194	KDM5C	96.7	87.5	87.8	108.7	105.4	113.8	0.829521	0.00866	0.0300458	-0.269649	none	1.52222
1195	LOC102487507	80.2	94.3	88.1	106.2	114.4	116.9	0.778074	0.00867	0.030054	-0.362021	none	1.5221
1196	LOC102487379	91.1	96.7	93.1	105.9	103	110.2	0.880288	0.00869	0.0300967	-0.183952	none	1.52148
1197	UBR4	109.2	102.1	110.2	93.8	89.7	94.9	1.15481	0.00873	0.030182	0.20766	none	1.52025
1198	LOC106736146	118.9	113.5	122.9	69.6	80.6	94.5	1.45198	0.00873	0.030182	0.538024	none	1.52025
1199	SERPINB1	129.6	110.9	142.9	71.2	84.8	60.7	1.76927	0.00874	0.0301899	0.823151	up	1.52014
1200	RUFY3	115.4	103.5	108	92.6	92.3	88.2	1.197	0.00875	0.0301979	0.25942	none	1.52002
1201	TRAPPC9	114.7	109.7	108.2	89.6	92.4	85.5	1.23191	0.00881	0.0303782	0.300901	none	1.51744
1202	TRAPPC9	105	99.5	125.3	88.4	70.8	111	1.23191	0.00881	0.0303782	0.300901	none	1.51744
1203	CDKN1B	67.4	84.2	82.9	122.1	134.5	108.9	0.641587	0.00883	0.0304205	-0.640283	down	1.51683
1204	GUCY1B1	89	87.3	90.6	112.1	102.7	118.3	0.801261	0.00889	0.0306003	-0.319656	none	1.51427
1205	LOC102489647	69.3	96.3	66.6	121.7	122.3	123.9	0.63115	0.00891	0.0306038	-0.663946	down	1.51423
1206	TAMALIN	86.1	86.3	82.2	115.6	104.1	125.6	0.73733	0.00891	0.0306038	-0.439618	none	1.51423
1207	ACLY	86.3	98.2	89.9	108.3	107.5	109.7	0.843011	0.00893	0.0306038	-0.246377	none	1.51423
1208	ASAH1	108.5	119.4	141.4	76.7	78.5	75.5	1.60078	0.00893	0.0306038	0.678775	up	1.51423
1209	DNPH1	85.1	94.9	77.2	118.6	108.2	116	0.750292	0.00892	0.0306038	-0.414476	none	1.51423
1210	IDO1	76.7	84.3	94.4	116.2	108.1	120.3	0.741149	0.00895	0.0306455	-0.432164	none	1.51363
1211	DNAJB6	81	80.8	79.7	119.3	133.8	105.4	0.67364	0.00896	0.030653	-0.56995	none	1.51353
1212	PCLO	110.9	118.1	135.7	72.8	73.4	89.1	1.54994	0.00902	0.0308314	0.632209	up	1.51101
1213	EDC3	42.2	44	39.7	158.4	115.4	200.3	0.265556	0.00911	0.031112	-1.91291	down	1.50707
1214	MAN2C1	82	91.5	81.5	118.7	104.3	122.1	0.738916	0.00912	0.031119	-0.436517	none	1.50697
1215	STT3B	103	109.1	103.2	94.6	93.5	96.4	1.10826	0.00913	0.0311261	0.148297	none	1.50688
1216	RPL38	132	108.9	119.3	82.9	87.2	69.7	1.50209	0.00918	0.0312694	0.586967	up	1.50488
1217	ANK3	85.7	96.2	88.4	113.3	104.4	112	0.819836	0.00919	0.0312763	-0.286592	none	1.50478
1218	NT5C	117.8	106.5	114.4	78.7	93.1	89.5	1.29621	0.0092	0.0312832	0.374301	none	1.50469
1219	GAB1	78.7	94.1	67.3	114.3	126	119.6	0.66713	0.00921	0.0312901	-0.583961	none	1.50459
1220	UBA1	106.8	107.1	121.8	88	86.4	89.9	1.27015	0.00924	0.0313648	0.344996	none	1.50356
1221	UBE4B	113.2	109.6	103.6	87.5	90.2	95.9	1.19298	0.00925	0.0313717	0.254573	none	1.50346
1222	IDH3B	88.7	102.5	91.3	104.2	95.9	117.3	0.884857	0.00926	0.0313784	-0.176484	none	1.50337
1223	IDH3B	90.3	94.8	95.7	104.7	101.3	113.2	0.884857	0.00926	0.0313784	-0.176484	none	1.50337
1224	PARP	110.7	119.6	112	86.2	85.7	85.8	1.18579	0.00933	0.0315884	0.245851	none	1.50047
1225	PARP	91.1	114.3	103.3	100.4	87.3	103.6	1.18579	0.00933	0.0315884	0.245851	none	1.50047
1226	GLA	104.3	107.4	117.6	89.8	92.3	88.6	1.21648	0.00936	0.0316626	0.282708	none	1.49945
1227	IL1RAP	146.3	111.9	117.3	74	73.5	77	1.67261	0.00939	0.0317367	0.742097	up	1.49844
1228	SSB	113.2	102.5	114.9	93.7	87.4	88.4	1.22672	0.0094	0.0317432	0.294801	none	1.49835
1229	CAPZA1	105.8	102.1	106.8	95.6	97.5	92.3	1.10266	0.00943	0.0318171	0.140992	none	1.49734
1230	RPL29	91.8	90.1	90.7	116.6	103.6	107.2	0.832621	0.00948	0.0319584	-0.264269	none	1.49542
1231	NDE1	84.8	95.7	81.4	112.2	118.6	107.2	0.774852	0.00951	0.032032	-0.368007	none	1.49442
1232	ARPC5	123.9	106.5	136.1	75.1	85.8	72.6	1.56959	0.00952	0.0320381	0.650391	up	1.49433
1233	CLPTM1	122.3	103.9	116	82.8	83.7	91.3	1.32739	0.00957	0.0321788	0.408587	none	1.49243
1234	LPL	89.5	84.1	93	103.7	112.1	117.5	0.79988	0.00963	0.0323528	-0.322145	none	1.49009
1235	CYFIP1	91.4	95.7	98.4	105.5	104.1	104.9	0.90779	0.00965	0.0323923	-0.139569	none	1.48956
1236	LAMA5	76.2	92.8	81.1	115.6	108.2	126.1	0.714776	0.00967	0.0324098	-0.484438	none	1.48932
1237	PAPSS1	110.2	109.1	102.4	92.6	89.5	96.2	1.15595	0.00968	0.0324098	0.209075	none	1.48932
1238	SNU13	115.9	113	111.8	86.2	76.6	96.4	1.31443	0.00968	0.0324098	0.394436	none	1.48932
1239	ARHGAP31	85.7	92.4	87.9	115.7	102.4	115.9	0.796407	0.00972	0.032516	-0.328422	none	1.4879
1240	GOLGA7	101.2	104	107.4	96.3	95.7	95.4	1.08768	0.00976	0.032622	0.121258	none	1.48649
1241	IL18	137.2	110.4	114	79.6	74.5	84.3	1.51678	0.00978	0.0326333	0.60101	up	1.48634
1242	ANXA6	86.8	96.4	90	108.9	113.5	104.4	0.835985	0.00978	0.0326333	-0.25845	none	1.48634
1243	MAPK14	112.1	109.1	131.4	79.5	79.7	88.3	1.42465	0.0098	0.0326722	0.510604	none	1.48582
1244	TPCN1	75.3	95.3	83.9	113.4	121.2	111	0.7364	0.00981	0.0326778	-0.441438	none	1.48575
1245	CHCHD2	103.1	119.2	126.9	83.8	85.3	81.6	1.3929	0.00982	0.0326834	0.478092	none	1.48567
1246	NBEAL2	117.2	107.7	108.3	95.6	88.1	82.9	1.24981	0.00983	0.0326889	0.321712	none	1.4856
1247	PHKB	90.6	79.6	83.3	106.5	113.4	126.5	0.731813	0.00985	0.0327277	-0.450453	none	1.48508
1248	MCCC1	84.9	97.2	89.6	112	105.6	110.7	0.827597	0.00986	0.0327332	-0.273	none	1.48501
1249	VIT	38.4	75.5	73.6	131.8	122.2	158.6	0.454435	0.0099	0.0328105	-1.13785	down	1.48399
1250	CTCFL	90.6	76.2	86.7	116.7	123.7	106	0.731813	0.0099	0.0328105	-0.450453	none	1.48399
1251	PDE6C	70.1	81.8	95.9	115.4	119.4	117.4	0.703578	0.00995	0.0329484	-0.507219	none	1.48217
1252	MRI1	88	98.1	85.2	111.8	106.9	110	0.825373	0.0101	0.0333887	-0.276882	none	1.4764
1253	TREES_T100019234	90.1	68.5	88.2	121.5	110.8	120.9	0.698754	0.0101	0.0333887	-0.517143	none	1.4764
1254	LMAN2L	73.2	91.9	90.2	117.1	109.7	118	0.740429	0.0102	0.0335779	-0.433566	none	1.47395
1255	LOC102478063	92.6	67	75	133.3	114.6	117.6	0.64186	0.0102	0.0335779	-0.639668	down	1.47395
1256	GPD2	88.9	86.5	98.7	109.7	107.6	108.7	0.840798	0.0102	0.0335779	-0.25017	none	1.47395
1257	PUF60	105.3	106.4	111	91.3	97.8	88.3	1.1633	0.0102	0.0335779	0.218226	none	1.47395
1258	SERPINH1	112.2	135.5	112.8	81.6	71.6	86.3	1.50522	0.0102	0.0335779	0.589974	up	1.47395
1259	USP4	118.2	108	114.5	86.3	77.6	95.4	1.31392	0.0103	0.0338503	0.39388	none	1.47044
1260	LOC102495148	96.4	87.1	95.7	105.9	107.8	107.1	0.870324	0.0103	0.0338503	-0.200375	none	1.47044
1261	GOSR2	115.6	101.5	115.2	88	91.1	88.5	1.24178	0.0104	0.0341217	0.312408	none	1.46697
1262	TLN1	94.5	95.2	86.2	107.9	111.6	104.6	0.85128	0.0104	0.0341217	-0.232294	none	1.46697
1263	THBD	80.7	87.1	58.4	113.6	124.2	136	0.605136	0.0105	0.034335	-0.724668	down	1.46426
1264	CRELD2	104.3	147.8	138.5	72.9	67.7	68.8	1.86533	0.0105	0.034335	0.899431	up	1.46426
1265	LOC102468293	113.9	114.4	132.3	78.9	91.5	69	1.50627	0.0105	0.034335	0.590976	up	1.46426
1266	PI4KA	87.7	91.3	86.6	114.7	111.3	108.4	0.875293	0.0105	0.034335	-0.192162	none	1.46426
1267	PI4KA	107.7	87	99.8	101.9	103.9	99.7	0.875293	0.0105	0.034335	-0.192162	none	1.46426
1268	ABCE1	117.3	102.1	111.6	91.6	89.6	87.9	1.23003	0.0106	0.034461	0.298689	none	1.46267
1269	SF3A3	105.3	103.9	112.8	96	91.5	90.6	1.15786	0.0106	0.034461	0.211457	none	1.46267
1270	ATP6V1B2	107.7	103.2	116.3	91.1	89	92.8	1.19897	0.0106	0.034461	0.2618	none	1.46267
1271	BECN1	94.5	97.6	92.1	103.4	108.6	103.7	0.900222	0.0106	0.034461	-0.151648	none	1.46267
1272	ANTXR2	90.7	94.5	77.3	109.1	113.2	115.3	0.777547	0.0106	0.034461	-0.362997	none	1.46267
1273	TIMP2	88.8	73.5	90.9	122.3	107.9	116.6	0.730104	0.0106	0.034461	-0.453826	none	1.46267
1274	ABCF1	123.8	111.3	105.5	83.3	91.5	84.7	1.31252	0.0106	0.034461	0.392344	none	1.46267
1275	PSMB4	105.3	105.7	114.6	89	89.5	96	1.18616	0.0108	0.0349087	0.246295	none	1.45707
1276	XRN2	106	117.8	115.1	91.8	78	91.3	1.29797	0.0108	0.0349087	0.376257	none	1.45707
1277	GPR179	104.3	106	114.9	89.5	95.1	90.2	1.18341	0.0108	0.0349087	0.242945	none	1.45707
1278	ADRM1	114.9	111.7	144.3	76.1	73.9	79.1	1.61894	0.0108	0.0349087	0.695053	up	1.45707
1279	SCPEP1	120.2	115.5	135.3	74.5	92.2	62.4	1.61938	0.0108	0.0349087	0.695442	up	1.45707
1280	RPRD1B	101.4	111.4	106.7	93.5	93.5	93.5	1.13904	0.0108	0.0349087	0.187815	none	1.45707
1281	TMCO1	101.7	109.5	115	91.7	90.4	91.7	1.19138	0.0108	0.0349087	0.252634	none	1.45707
1282	SEC63	115.2	107.6	124.9	89.1	89.1	74.1	1.37812	0.0109	0.0351163	0.462703	none	1.45449
1283	POP7	129.7	113.4	108.1	85.9	87.8	75.1	1.41158	0.0109	0.0351163	0.497306	none	1.45449
1284	AP3B1	104.8	112.9	104.5	90.4	96.2	91.2	1.15983	0.0109	0.0351163	0.21391	none	1.45449
1285	RPS12	134.5	135.4	104.7	73.1	68.3	83.9	1.66267	0.0109	0.0351163	0.733504	up	1.45449
1286	C1R	116.2	105.2	128.8	77.5	88	84.3	1.40192	0.011	0.0353514	0.487406	none	1.45159
1287	STX8	93.8	98.7	95.7	105.2	101.9	104.7	0.92431	0.011	0.0353514	-0.113551	none	1.45159
1288	BMI1	114.9	107.2	130.1	90	80.9	76.9	1.42131	0.011	0.0353514	0.507219	none	1.45159
1289	OSGEP	82.9	84	90.2	109.6	126.2	107.1	0.749781	0.0111	0.0355562	-0.415458	none	1.44908
1290	STAM	84.9	96.9	84.7	113.8	105.3	114.5	0.798861	0.0111	0.0355562	-0.323984	none	1.44908
1291	GSTK1	108.9	122.9	106.5	87.3	82.6	91.6	1.29369	0.0111	0.0355562	0.371492	none	1.44908
1292	FGG	198.7	148.2	115.4	45.7	46.2	45.8	3.3573	0.0111	0.0355562	1.7473	up	1.44908
1293	INPP5D	114.8	104	120.6	91.8	88.3	80.6	1.30188	0.0112	0.0356727	0.380596	none	1.44766
1294	HSPA12B	79	89.2	87.5	116.5	103.9	123.9	0.742666	0.0112	0.0356727	-0.429214	none	1.44766
1295	ATP1B3	106.3	114.4	102.8	93.4	92.3	90.8	1.16998	0.0112	0.0356727	0.226486	none	1.44766
1296	CALM1	77.4	92.6	63.2	123.7	130.7	112.5	0.635596	0.0112	0.0356727	-0.653819	down	1.44766
1297	ADO	105.1	108.3	112.5	89.7	86.8	97.6	1.18898	0.0112	0.0356727	0.249727	none	1.44766
1298	HTR3B	106.3	115.1	126.8	92.1	80.4	79.3	1.38284	0.0112	0.0356727	0.467638	none	1.44766
1299	MICOS10	132.4	114.2	106.7	78.4	86.4	81.9	1.4321	0.0112	0.0356727	0.518136	none	1.44766
1300	TSC1	119.4	112.6	102.6	88.4	85.5	91.6	1.26026	0.0113	0.0358748	0.333726	none	1.44521
1301	INTS5	93.1	90	98.7	107.8	106	104.4	0.885607	0.0113	0.0358748	-0.175262	none	1.44521
1302	SDK2	92.4	94.6	79.2	109.3	110.1	114.5	0.797245	0.0113	0.0358748	-0.326906	none	1.44521
1303	APOE	122.6	101.9	125.2	84	81.3	85	1.39712	0.0113	0.0358748	0.48246	none	1.44521
1304	SPTBN2	89.5	83.8	66.3	119.1	130.7	110.6	0.664817	0.0114	0.0361046	-0.588971	down	1.44244
1305	TXNDC12	125.1	104.1	133.4	86.1	76.6	74.6	1.52802	0.0114	0.0361046	0.611667	up	1.44244
1306	SNX12	117	109.7	123.8	88.4	90.7	70.4	1.40481	0.0114	0.0361046	0.490375	none	1.44244
1307	MCM6	113.4	134.5	108.7	87.4	77.4	78.7	1.46448	0.0115	0.0363041	0.550385	none	1.44004
1308	NDUFS2	90.7	86.2	93.3	109.4	103.3	117.1	0.819284	0.0115	0.0363041	-0.287564	none	1.44004
1309	XPNPEP1	112.3	102.1	117	89.2	92.7	86.7	1.2338	0.0115	0.0363041	0.303114	none	1.44004
1310	TRAPPC8	93	91.7	96.2	108.6	101.3	109.3	0.880013	0.0115	0.0363041	-0.184404	none	1.44004
1311	TMOD2	88.5	90.7	83.2	110.6	104.6	122.4	0.777251	0.0116	0.0364147	-0.363547	none	1.43872
1312	LOC102493804	89.5	90.5	97.8	107.3	103.8	111.1	0.862197	0.0116	0.0364147	-0.21391	none	1.43872
1313	PSMD8	107.3	107.6	125.4	88.3	87	84.4	1.31036	0.0116	0.0364147	0.389961	none	1.43872
1314	ACAP2	112.4	109.3	136.7	82.6	77.3	81.8	1.48283	0.0116	0.0364147	0.568353	none	1.43872
1315	MMUT	90.3	87.9	77.2	114.9	105.5	124.2	0.741149	0.0116	0.0364147	-0.432164	none	1.43872
1316	AGO1	86	95.1	95.8	106.3	110.7	106.1	0.85701	0.0116	0.0364147	-0.222616	none	1.43872
1317	PRPF31	110	107.8	108	91.3	98.1	84.8	1.18818	0.0116	0.0364147	0.248758	none	1.43872
1318	HNRNPUL2	103.2	110.2	119.1	87.5	87.2	92.7	1.24346	0.0117	0.0366407	0.314355	none	1.43604
1319	ACTR3	109.6	106.5	124.9	89.1	88.6	81.3	1.3166	0.0117	0.0366407	0.39682	none	1.43604
1320	SKIV2L2	101.9	109.9	105.9	92.4	93.2	96.8	1.125	0.0117	0.0366407	0.169925	none	1.43604
1321	TRIOBP	97.6	92.4	91	107.5	102.3	109.2	0.880878	0.0118	0.036807	-0.182986	none	1.43407
1322	ELMO2	110.7	104.4	122.1	85.3	85.4	92.1	1.28311	0.0118	0.036807	0.359639	none	1.43407
1323	C9	193.5	125.2	128.3	49.6	48.9	54.6	2.91966	0.0118	0.036807	1.5458	up	1.43407
1324	TRIM2	78.8	87	96.4	111.5	108.6	117.6	0.776429	0.0118	0.036807	-0.365074	none	1.43407
1325	HSP90AB1	104	114.1	122.9	85.5	91.9	81.6	1.3166	0.0118	0.036807	0.39682	none	1.43407
1326	LY9	111	114.5	140.4	74.3	85.7	74.2	1.56234	0.0119	0.0370306	0.643708	up	1.43144
1327	SPECC1L	84.8	96.1	75.7	118.2	116.6	108.6	0.747234	0.0119	0.0370306	-0.420369	none	1.43144
1328	NOP58	110.2	110.7	111.3	88	81.5	98.3	1.24048	0.0119	0.0370306	0.310896	none	1.43144
1329	SLC25A22	103.2	114.9	106	93.6	90	92.3	1.1747	0.012	0.0371943	0.232294	none	1.42952
1330	FHIP2A	95	90.9	81.4	106.5	116.5	109.7	0.803427	0.012	0.0371943	-0.315762	none	1.42952
1331	HSPA1L	80.7	89.8	85.9	118.5	122.5	102.5	0.746434	0.012	0.0371943	-0.421914	none	1.42952
1332	CTBP2	94.4	92.2	99.2	105	105.6	103.5	0.909901	0.012	0.0371943	-0.136218	none	1.42952
1333	RHOG	113.9	102	120.1	90.3	88.3	85.4	1.27273	0.012	0.0371943	0.347923	none	1.42952
1334	SLC11A2	114	112.4	146.8	76.3	74.3	76.2	1.6455	0.0122	0.0377248	0.718528	up	1.42337
1335	ITGA2B	91.9	67.3	79.2	127.1	108.1	126.4	0.659292	0.0122	0.0377248	-0.60101	down	1.42337
1336	DHX15	104.4	104.4	115.3	93.2	91.8	90.9	1.1747	0.0122	0.0377248	0.232294	none	1.42337
1337	SYK	121.3	106.1	143.2	76.6	78.8	73.9	1.61622	0.0123	0.0379742	0.692627	up	1.42051
1338	PTPN14	82.6	96.6	86.8	113.8	115.2	105	0.796407	0.0123	0.0379742	-0.328422	none	1.42051
1339	NDUFV1	90.4	92.5	94.2	105.7	103	114.1	0.858426	0.0124	0.0382228	-0.220234	none	1.41768
1340	FDPS	114.1	114.9	101.2	90.5	87.3	92	1.22387	0.0124	0.0382228	0.29145	none	1.41768
1341	PDCD6	84	96.8	91.5	111.8	105	110.9	0.830943	0.0125	0.0385008	-0.267179	none	1.41453
1342	BAX	102.8	112.8	123.4	89.1	86.4	85.5	1.29885	0.0126	0.0386571	0.377235	none	1.41277
1343	HMMR	113.7	104	125.6	80.7	87.2	88.7	1.33788	0.0126	0.0386571	0.419949	none	1.41277
1344	CFH	152.4	113.3	116.8	67.4	73.5	76.6	1.75862	0.0126	0.0386571	0.814444	up	1.41277
1345	C2	109	106.8	114.2	87	98.1	84.9	1.22222	0.0126	0.0386571	0.289507	none	1.41277
1346	PGP	112.8	104.3	128.3	84	85.2	85.4	1.35664	0.0126	0.0386571	0.440036	none	1.41277
1347	GLRX	112.8	105	120.3	87.2	94.2	80.6	1.29046	0.0127	0.0388727	0.367883	none	1.41036
1348	CDCA2	127.2	101.8	127.5	84.1	82.2	77.2	1.46407	0.0127	0.0388727	0.54998	none	1.41036
1349	LOC102473662	88.5	97.3	95.2	106	108.7	104.3	0.880878	0.0127	0.0388727	-0.182986	none	1.41036
1350	MCM5	117.1	112.5	102.3	93.5	85.4	89.2	1.23797	0.0128	0.0391178	0.307977	none	1.40763
1351	CREG1	127.4	110.3	154.3	70.1	80	57.8	1.88552	0.0128	0.0391178	0.914964	up	1.40763
1352	ACSL3	121	106.5	106.2	91.9	85.2	89.2	1.2531	0.0129	0.0393621	0.325499	none	1.40492
1353	DPYSL2	88.4	99.4	87.7	107.4	108.2	108.8	0.84926	0.0129	0.0393621	-0.235722	none	1.40492
1354	TYK2	111.5	113.5	107.5	93.8	94.1	79.7	1.24253	0.013	0.0396056	0.313276	none	1.40224
1355	LOC114007786	150.5	103.2	136.9	68	68.2	73.2	1.86533	0.013	0.0396056	0.899431	up	1.40224
1356	CHP1	80.2	90.4	74.1	112.8	132.8	109.7	0.688714	0.0131	0.0397559	-0.538024	none	1.4006
1357	PTPA	82.7	93.2	96.4	109.2	107	111.5	0.830943	0.0131	0.0397559	-0.267179	none	1.4006
1358	EIF4A1	124.3	104.3	110.3	86.8	89.6	84.8	1.29747	0.0131	0.0397559	0.375705	none	1.4006
1359	SNX5	106.5	118	114.5	83.5	97	80.5	1.29885	0.0131	0.0397559	0.377235	none	1.4006
1360	TBC1D2	91.5	96.4	94.8	109.6	101.7	105.9	0.891236	0.0131	0.0397559	-0.166121	none	1.4006
1361	ORM2	188.5	138.1	113.7	52.5	53.9	53.3	2.75704	0.0132	0.0399667	1.46312	up	1.3983
1362	SERPINB2	178.1	112.8	132.5	58.9	61	56.7	2.39751	0.0132	0.0399667	1.26154	up	1.3983
1363	KPNA3	101.2	105.5	109.2	93.7	96.6	93.7	1.11232	0.0132	0.0399667	0.153577	none	1.3983
1364	GP9	82.5	81.9	64.7	136.2	105	129.7	0.617687	0.0133	0.0401455	-0.695053	down	1.39636
1365	EIF3B	120	104.1	114.1	86.1	81.4	94.4	1.29133	0.0133	0.0401455	0.368861	none	1.39636
1366	NUP155	96.5	95.2	99.4	102.7	102	104.2	0.942376	0.0133	0.0401455	-0.085625	none	1.39636
1367	ENTPD3	74.5	69.5	79.3	127.4	144.9	104.4	0.592779	0.0133	0.0401455	-0.754433	down	1.39636
1368	TMEM109	82.3	88.2	87.1	110.3	105.4	126.7	0.752336	0.0134	0.0402308	-0.41055	none	1.39544
1369	ACTN4	95.6	99.5	93.3	103.6	103.6	104.4	0.925546	0.0134	0.0402308	-0.111624	none	1.39544
1370	IVD	89.3	97.1	91.5	108.5	102.4	111.2	0.862776	0.0134	0.0402308	-0.212943	none	1.39544
1371	LOC102502781	101.2	119.3	119.8	86.6	83.6	89.5	1.31036	0.0134	0.0402308	0.389961	none	1.39544
1372	NEFM	90.4	84.7	92.8	101.8	114.6	115.6	0.806928	0.0134	0.0402308	-0.309489	none	1.39544
1373	U2AF2	91.3	94.1	97.1	107.3	108.6	101.5	0.890044	0.0134	0.0402308	-0.168051	none	1.39544
1374	EIF2S2	133.3	108.6	113.4	78.2	76.3	90.2	1.45198	0.0134	0.0402308	0.538024	none	1.39544
1375	SPPL2A	116.2	133.3	105.5	76.2	87.1	81.7	1.44898	0.0135	0.0402844	0.535037	none	1.39486
1376	LOC102489728	87.5	99.1	89.9	107.4	109.9	106.1	0.854978	0.0135	0.0402844	-0.22604	none	1.39486
1377	NAA40	137.8	105	118	81.9	78.5	78.9	1.50773	0.0135	0.0402844	0.592379	up	1.39486
1378	PPP2R5C	103.3	109	120.7	86.9	89.8	90.2	1.24766	0.0135	0.0402844	0.319223	none	1.39486
1379	TCERG1	115	120	101.8	86.1	91.9	85.2	1.27964	0.0135	0.0402844	0.355733	none	1.39486
1380	LOC102475312	83.3	97.7	82.8	111.4	107.3	117.6	0.784419	0.0135	0.0402844	-0.350304	none	1.39486
1381	ERGIC3	132.5	144.6	105.1	67.4	66.3	84	1.75563	0.0135	0.0402844	0.811986	up	1.39486
1382	BCAT1	141.4	106.3	137.2	77.2	81.2	56.6	1.79023	0.0135	0.0402844	0.840147	up	1.39486
1383	SCRN2	106.9	109	126.8	83.6	83.1	90.6	1.33191	0.0136	0.0404291	0.413495	none	1.39331
1384	SLK	110.9	107	101	94.3	92.1	94.7	1.13447	0.0136	0.0404291	0.182021	none	1.39331
1385	BCAT2	79.8	89.7	97.4	111.6	108.7	112.7	0.801502	0.0136	0.0404291	-0.319223	none	1.39331
1386	GNL2	115	105.4	133.2	78.5	86.6	81.3	1.43506	0.0136	0.0404291	0.521116	none	1.39331
1387	ADGRG6	75.8	93.8	62	118.3	134.2	116	0.628494	0.0136	0.0404291	-0.670029	down	1.39331
1388	SELENBP1	74.9	96.4	88.7	113.9	114.3	111.7	0.764931	0.0137	0.0406033	-0.386599	none	1.39144
1389	FAM91A1	109.3	105.8	127.4	87.3	85.6	84.6	1.3301	0.0137	0.0406033	0.411532	none	1.39144
1390	THBS3	119.2	103.3	132.7	85	82.1	77.7	1.45098	0.0137	0.0406033	0.537028	none	1.39144
1391	CAPZB	98.8	99.2	108.9	95.6	92.9	104.6	1.10544	0.0137	0.0406033	0.144619	none	1.39144
1392	CAPZB	103.2	104.7	115.3	95.1	93.2	88.6	1.10544	0.0137	0.0406033	0.144619	none	1.39144
1393	ILF3	101.5	100.1	98.7	99.8	99.7	100.2	0.705999	0.0138	0.0408688	-0.502261	none	1.38861
1394	ILF3	59.1	69.2	68	135.2	147.4	121.1	0.705999	0.0138	0.0408688	-0.502261	none	1.38861
1395	TREES_T100012297	58.8	85.9	91.4	118.3	122.7	122.9	0.648805	0.0139	0.041072	-0.624144	down	1.38645
1396	LOC102468896	85.9	91.5	92.4	110.1	102.5	117.6	0.817081	0.0139	0.041072	-0.29145	none	1.38645
1397	TREES_T100002877	87.4	95.8	96.1	107.4	103.8	109.5	0.870907	0.0139	0.041072	-0.199409	none	1.38645
1398	ACKR1	74.2	95.5	53.9	123.4	129.6	123.3	0.594207	0.014	0.0411506	-0.750963	down	1.38562
1399	D2HGDH	73.9	86	87.7	112.4	131.6	108.4	0.702611	0.014	0.0411506	-0.509203	none	1.38562
1400	EMILIN1	115.8	114.1	101.2	89.9	92.7	86.3	1.23131	0.014	0.0411506	0.300197	none	1.38562
1401	MIB2	79.9	89	74.5	116	106.7	133.9	0.682557	0.014	0.0411506	-0.550978	none	1.38562
1402	LOC102498570	115.3	114.8	107.5	77.1	95.6	89.7	1.28659	0.014	0.0411506	0.363547	none	1.38562
1403	LOC102487162	103.8	110.3	109.4	91.8	97.8	86.9	1.16998	0.014	0.0411506	0.226486	none	1.38562
1404	COL4A5	103.9	121.6	129.6	81.3	74.2	89.5	1.44939	0.014	0.0411506	0.535444	none	1.38562
1405	PYCARD	116.4	112.4	112.9	79.4	99.2	79.7	1.32288	0.0141	0.0414135	0.403683	none	1.38286
1406	POLR2J	95.9	99.1	96.2	101.1	104.4	103.2	0.943311	0.0142	0.0416448	-0.0841951	none	1.38044
1407	ELP3	118.6	119.3	102.3	81.2	92.4	86.4	1.30846	0.0142	0.0416448	0.387872	none	1.38044
1408	RBM8A	104.7	102.4	107.6	94.4	98.5	92.2	1.10382	0.0143	0.041782	0.142509	none	1.37901
1409	GTPBP1	96.9	89.6	80.5	114.7	106.6	111.7	0.801802	0.0143	0.041782	-0.318682	none	1.37901
1410	GDI2	98.6	106.9	115.6	94	93.6	91.1	1.12259	0.0143	0.041782	0.166831	none	1.37901
1411	ELMOD3	107.1	114.1	113.2	87.7	80.2	97.7	1.25904	0.0143	0.041782	0.33232	none	1.37901
1412	GDI2	93.3	103.8	116.4	94.2	93.3	99.1	1.12259	0.0143	0.041782	0.166831	none	1.37901
1413	PPFIBP1	92.6	98	92.7	108.1	107	101.6	0.894537	0.0143	0.041782	-0.160786	none	1.37901
1414	LAMB2	75.5	93.7	78.7	119.3	105.7	127	0.704261	0.0144	0.0419804	-0.505817	none	1.37695
1415	SQOR	116.1	103.8	125.5	84.1	78.7	91.7	1.35717	0.0144	0.0419804	0.440602	none	1.37695
1416	IKBKB	116.3	101.1	120.4	90.6	86.1	85.5	1.28833	0.0144	0.0419804	0.365502	none	1.37695
1417	COTL1	119.4	109.3	136.6	74.8	91.5	68.4	1.55646	0.0145	0.0421467	0.638264	up	1.37524
1418	CSDE1	135.1	112.7	106.3	82.3	81.8	81.8	1.44002	0.0145	0.0421467	0.526085	none	1.37524
1419	TREES_T100003788	141.6	136.2	102.7	74.9	80	64.6	1.73349	0.0145	0.0421467	0.793676	up	1.37524
1420	NUP35	90.8	73.1	91.4	107.1	117.2	120.3	0.740859	0.0145	0.0421467	-0.432729	none	1.37524
1421	AP2S1	83.2	90.4	98.4	107.4	111.2	109.4	0.829268	0.0146	0.0423432	-0.270089	none	1.37322
1422	TLN2	77.2	83.6	98	117.3	108.8	115	0.758722	0.0146	0.0423432	-0.398357	none	1.37322
1423	CSTF1	101.8	116.6	125.5	82.2	86.5	87.4	1.34283	0.0146	0.0423432	0.425282	none	1.37322
1424	LAMA3	79.9	92.1	76.3	116.9	105.5	129.4	0.705799	0.0147	0.042445	-0.502671	none	1.37217
1425	CD200	78.4	93.3	81.9	111.9	107.3	127.3	0.73189	0.0147	0.042445	-0.450301	none	1.37217
1426	NOS3	126	117.3	103.6	87.5	76.6	89	1.3706	0.0147	0.042445	0.454812	none	1.37217
1427	ITIH5	79.5	65	96.2	126.2	118.2	114.9	0.669914	0.0147	0.042445	-0.577953	none	1.37217
1428	EPS15	98.7	97	93.7	105.3	102.4	102.9	0.931745	0.0147	0.042445	-0.101993	none	1.37217
1429	TREES_T100010379	83.7	87.8	88.8	104.9	109.3	125.4	0.76649	0.0147	0.042445	-0.383661	none	1.37217
1430	ERH	87	59.4	60.5	133.8	150.5	108.8	0.526329	0.0148	0.0426396	-0.925963	down	1.37019
1431	SUN2	92.5	92.8	99.7	105.9	105.5	103.7	0.904475	0.0148	0.0426396	-0.144848	none	1.37019
1432	TRAPPC3	92.6	98	96.6	102.7	103.2	106.8	0.918452	0.0148	0.0426396	-0.122723	none	1.37019
1433	PGGT1B	115.8	103.3	132	83.8	82	83.1	1.41061	0.0149	0.042802	0.496316	none	1.36854
1434	LGALS1	93.8	89.4	84.3	107.7	119.8	105.1	0.804269	0.0149	0.042802	-0.314249	none	1.36854
1435	SIRT1	103.7	108.1	116.1	86.4	89.8	95.8	1.20551	0.0149	0.042802	0.269649	none	1.36854
1436	FOXK2	110.4	120.4	104.1	91.7	82.2	91.3	1.26282	0.0149	0.042802	0.33665	none	1.36854
1437	NPC1L1	112.7	102.5	124.9	85.9	88.4	85.7	1.30808	0.015	0.0429009	0.387447	none	1.36753
1438	ZW10	109.8	106.1	113.6	89.3	83.2	98	1.21811	0.015	0.0429009	0.28465	none	1.36753
1439	AGAP3	80.5	84.9	89.6	108	128.7	108.3	0.73913	0.015	0.0429009	-0.436099	none	1.36753
1440	RABEP2	102.9	107.2	103.3	96.6	97.8	92.2	1.09351	0.015	0.0429009	0.128967	none	1.36753
1441	SETD1A	97.8	67.1	73.6	113.8	126.5	121.3	0.659569	0.015	0.0429009	-0.600405	down	1.36753
1442	MAP3K2	73.8	82.2	88.9	117.2	105.4	132.5	0.689665	0.015	0.0429009	-0.536033	none	1.36753
1443	P4HA1	101.4	118.8	112.3	90.5	90.9	86	1.24346	0.0151	0.043124	0.314355	none	1.36528
1444	ALDH1L2	116.6	104.7	129.1	91.4	77	81.2	1.40385	0.0151	0.043124	0.489385	none	1.36528
1445	RPL27	110.4	110.4	138.7	81.1	75.6	83.8	1.4948	0.0152	0.0432836	0.579955	none	1.36368
1446	LTA4H	107.9	103.7	107.3	90.5	99.3	91.4	1.13407	0.0152	0.0432836	0.181508	none	1.36368
1447	LOC102469729	103.1	104.6	105	94.4	93.2	99.7	1.08841	0.0152	0.0432836	0.122221	none	1.36368
1448	PTGIS	85	98.7	84.5	109.7	107.1	115.1	0.808075	0.0152	0.0432836	-0.307439	none	1.36368
1449	SRPX2	83.5	83.4	74.9	109.7	110.9	137.6	0.675042	0.0153	0.0434423	-0.566951	none	1.36209
1450	RBP1	61.9	88.1	88.9	118	113.7	129.4	0.66159	0.0153	0.0434423	-0.595992	down	1.36209
1451	NDUFA10	88.8	88.7	94.3	110.9	101.4	115.8	0.828406	0.0153	0.0434423	-0.27159	none	1.36209
1452	RILPL1	94.3	93.1	97.6	108.1	105.8	101.1	0.904762	0.0153	0.0434423	-0.14439	none	1.36209
1453	CCDC90B	111	108.7	126.6	85.3	93.1	75.4	1.36446	0.0154	0.0436315	0.44833	none	1.3602
1454	LOC102468315	73.6	92.4	75.6	115	134.1	109.2	0.674295	0.0154	0.0436315	-0.568548	none	1.3602
1455	GARS1	123.1	104.8	113.8	85.2	94.1	79.1	1.32237	0.0154	0.0436315	0.403124	none	1.3602
1456	STAG2	97.3	93.2	92.6	104.7	110.1	102.1	0.893342	0.0155	0.0438199	-0.162716	none	1.35833
1457	TSPAN7	85	95.2	80	110.5	106.7	122.6	0.765745	0.0155	0.0438199	-0.385065	none	1.35833
1458	CEP131	69.3	87.8	92	116.6	125.2	109.1	0.709889	0.0155	0.0438199	-0.494335	none	1.35833
1459	ABCC1	89.7	91.4	96	111.3	101.1	110.5	0.85816	0.0156	0.0440391	-0.220681	none	1.35616
1460	UBE3C	103.1	108.2	119.2	90.5	92.3	86.6	1.2268	0.0156	0.0440391	0.2949	none	1.35616
1461	PTBP1	143.3	103.9	125.1	75.3	69.8	82.5	1.63576	0.0157	0.0441626	0.709965	up	1.35495
1462	GIMAP1	77.1	85.5	96.6	115	106.6	119.1	0.760787	0.0157	0.0441626	-0.394436	none	1.35495
1463	TCF25	107.3	114.8	110.3	96.7	90.9	80	1.24215	0.0157	0.0441626	0.312842	none	1.35495
1464	EDIL3	96	80.1	83.8	114.1	120.9	105.1	0.764187	0.0157	0.0441626	-0.388002	none	1.35495
1465	RAB18	105.9	112.7	132.4	81.5	78.9	88.5	1.4102	0.0157	0.0441626	0.495905	none	1.35495
1466	SEPTIN7	108.2	104.1	104.4	90.9	93.3	99.1	1.1179	0.0158	0.0443802	0.160786	none	1.35281
1467	AGFG1	124.4	105.4	125	86.2	69.1	89.9	1.44698	0.0158	0.0443802	0.533047	none	1.35281
1468	NUCKS1	89.6	90.6	91.3	117.5	101.2	109.8	0.826484	0.0159	0.0445336	-0.274941	none	1.35131
1469	TMED9	105.5	101.2	106.6	96.1	92.8	97.8	1.09278	0.0159	0.0445336	0.128003	none	1.35131
1470	VKORC1	72.9	86.6	94.9	115.1	108.3	122.2	0.736111	0.0159	0.0445336	-0.442005	none	1.35131
1471	PLEKHM2	98.9	62.3	73.1	123.4	121.6	120.6	0.640864	0.0159	0.0445336	-0.641909	down	1.35131
1472	PCF11	74.3	97.3	86.5	113.5	117.8	110.6	0.754899	0.016	0.0447817	-0.405644	none	1.3489
1473	GATD3	78.7	98.8	76.7	112.6	112.1	121	0.73532	0.0161	0.0449334	-0.443557	none	1.34743
1474	LOC102487255	93.6	95.8	94.7	106.1	109.3	100.5	0.899335	0.0161	0.0449334	-0.153069	none	1.34743
1475	XPO4	107.6	107.2	113.9	97.6	82.9	90.9	1.21113	0.0161	0.0449334	0.276351	none	1.34743
1476	RAB15	88.9	95.5	96.4	105.8	103	110.4	0.879699	0.0161	0.0449334	-0.184918	none	1.34743
1477	RDH8	160.2	118.9	111.6	69.3	69.7	70.4	1.86581	0.0162	0.0450204	0.8998	up	1.34659
1478	EIF5	147.9	101.3	164.3	61.5	65.3	59.7	2.21716	0.0162	0.0450204	1.14871	up	1.34659
1479	INPP5B	88.3	94.3	98.6	106.5	107.9	104.5	0.881781	0.0162	0.0450204	-0.181508	none	1.34659
1480	HDHD5	90.6	81	93.1	120.4	104.7	110.2	0.789442	0.0162	0.0450204	-0.341094	none	1.34659
1481	SKIC2	117.1	102.7	107.8	87.3	93.6	91.5	1.20264	0.0162	0.0450204	0.266209	none	1.34659
1482	DNAJC11	82.6	91.3	86.3	117.3	101.2	121.3	0.765745	0.0162	0.0450204	-0.385065	none	1.34659
1483	CMA1	82.6	98	81.4	109.7	119.5	108.8	0.775148	0.0163	0.0452662	-0.367456	none	1.34423
1484	LOC102473720	124.9	115.7	101.5	82.4	88.7	86.8	1.32648	0.0164	0.0454475	0.407606	none	1.34249
1485	COASY	110.1	100.6	111.1	94.1	89.9	94.3	1.15631	0.0164	0.0454475	0.209523	none	1.34249
1486	TMED3	87.5	92	92.9	103.7	117.7	106.2	0.831502	0.0164	0.0454475	-0.266209	none	1.34249
1487	LOC102472107	132.8	114.7	113	72.5	95.7	71.3	1.50522	0.0165	0.0456923	0.589974	up	1.34016
1488	A2M	156.4	128	105.5	69.8	76.1	64.1	1.85667	0.0166	0.0458398	0.892715	up	1.33876
1489	AP1G1	101.1	110	114.1	92.1	88.2	94.4	1.18384	0.0166	0.0458398	0.24347	none	1.33876
1490	EWSR1	129.7	116.2	102.3	82.1	87.4	82.4	1.38229	0.0166	0.0458398	0.467065	none	1.33876
1491	DRG1	105.6	114.5	117.5	81.1	97.8	83.4	1.28708	0.0166	0.0458398	0.364097	none	1.33876
1492	RNF103	124.4	116.4	101.6	90.9	82.6	84	1.32971	0.0167	0.0460835	0.41111	none	1.33645
1493	LSS	95.3	96.6	84.6	108	105.8	109.8	0.85445	0.0168	0.0462944	-0.226932	none	1.33447
1494	S100A16	84.9	85.5	93.7	109.9	103.9	122.1	0.786246	0.0168	0.0462944	-0.346947	none	1.33447
1495	CA1	96.8	80.5	93.3	109.7	109.5	110.1	0.821743	0.0169	0.0465046	-0.283241	none	1.3325
1496	RPE	103.6	106.8	114.8	88.7	96.9	89.1	1.18384	0.0169	0.0465046	0.24347	none	1.3325
1497	WDR48	82.8	94.2	93.8	105.5	107.6	116.1	0.8226	0.017	0.046747	-0.281737	none	1.33025
1498	LPCAT3	82.9	89.8	97.6	112.1	113	104.5	0.820085	0.0171	0.0468906	-0.286155	none	1.32891
1499	CHD3	117.3	130	101.9	85.6	79.7	85.4	1.3929	0.0171	0.0468906	0.478092	none	1.32891
1500	GDPD3	116.9	116	103	89.5	80.3	94.3	1.27187	0.0171	0.0468906	0.346947	none	1.32891
1501	HADHA	89.9	94.4	94.5	112.7	101.4	107.1	0.867995	0.0171	0.0468906	-0.204241	none	1.32891
1502	CUL4A	101.4	104.3	111	94.5	94.1	94.6	1.11829	0.0172	0.0470661	0.161296	none	1.32729
1503	ARL8A	85.5	95.8	95.6	111.2	107.5	104.4	0.85701	0.0172	0.0470661	-0.222616	none	1.32729
1504	RANBP2	107.6	107.8	100.4	93.7	93.5	97	1.11119	0.0172	0.0470661	0.152105	none	1.32729
1505	CRB3	73.7	94.3	68	120.3	109.1	134.7	0.648174	0.0173	0.0472738	-0.625548	down	1.32538
1506	GRWD1	111.4	121.1	102.4	83.6	91.3	90.4	1.26234	0.0173	0.0472738	0.336106	none	1.32538
1507	GYS1	106.8	103.1	117	89.1	94.9	89.2	1.19656	0.0174	0.0474479	0.258892	none	1.32378
1508	ARHGAP25	103.8	106.2	119	87.5	92.3	91.3	1.21357	0.0174	0.0474479	0.279262	none	1.32378
1509	MPZL1	115.3	114.8	100.5	85.9	91.5	91.9	1.22763	0.0174	0.0474479	0.295872	none	1.32378
1510	ITGB3	89.4	82	74.5	118.4	103.7	132	0.694437	0.0175	0.0476214	-0.526085	none	1.3222
1511	PLOD3	101	109.2	113.5	92.4	88.9	94.9	1.17198	0.0175	0.0476214	0.228944	none	1.3222
1512	MYO1B	90.9	90.9	92.1	109	100.9	116.3	0.839669	0.0175	0.0476214	-0.252108	none	1.3222
1513	RPS5	122.2	127.1	100	83.4	81.4	85.9	1.3933	0.0176	0.047728	0.478505	none	1.32123
1514	KRT19	93.7	89	81.1	113	103	120.2	0.784652	0.0176	0.047728	-0.349875	none	1.32123
1515	EFR3A	88.6	97	95	102.6	106.8	110	0.878522	0.0176	0.047728	-0.186849	none	1.32123
1516	XPO1	105.1	101.2	109.4	96.7	92.3	95.2	1.11084	0.0176	0.047728	0.151648	none	1.32123
1517	ATP1A3	93.5	86.1	95.7	104.2	106.2	114.2	0.848121	0.0176	0.047728	-0.237658	none	1.32123
1518	SERINC1	97.3	96.4	89.5	107.9	106.1	102.8	0.893939	0.0177	0.0478999	-0.161751	none	1.31967
1519	CLUH	104.5	120.2	141.9	84.6	76.2	72.8	1.56935	0.0177	0.0478999	0.650167	up	1.31967
1520	CASP6	106.5	106.2	125.5	85	87	89.9	1.29133	0.0177	0.0478999	0.368861	none	1.31967
1521	ERLIN2	83	92	90.4	112.7	101.9	120	0.793186	0.0178	0.048071	-0.334269	none	1.31812
1522	GLG1	100.9	111	107.5	90.7	94.2	95.8	1.13787	0.0178	0.048071	0.186335	none	1.31812
1523	SLC16A1	124.2	105.8	106	87.6	86.5	89.9	1.27273	0.0178	0.048071	0.347923	none	1.31812
1524	DDB1	100.4	105.1	104.3	98.3	95.4	96.6	1.06717	0.0179	0.0482084	0.0937926	none	1.31688
1525	HPCAL4	85.1	77.3	97.5	109.1	110.5	120.6	0.763962	0.0179	0.0482084	-0.388427	none	1.31688
1526	PFN1	106.5	106.9	127.1	83.8	86.7	89	1.31214	0.0179	0.0482084	0.39192	none	1.31688
1527	GP1BA	88.8	69.3	87.1	116.7	106.9	131.2	0.691094	0.0179	0.0482084	-0.533047	none	1.31688
1528	SEC61B	111.8	103.9	123.4	84.8	82.1	94.1	1.29923	0.018	0.0484444	0.377661	none	1.31476
1529	GRIPAP1	106.3	109	100.5	96.7	93	94.5	1.11119	0.0181	0.0486468	0.152105	none	1.31295
1530	RIPK1	109.3	107.9	133.1	77.4	87.1	85.1	1.40345	0.0181	0.0486468	0.488973	none	1.31295
1531	MIOS	81.5	90.9	95.9	103.7	112.9	115.1	0.808863	0.0182	0.048782	-0.306032	none	1.31174
1532	SARDH	83	92.1	94.6	111.4	102.8	116	0.816778	0.0182	0.048782	-0.291985	none	1.31174
1533	NME2	112.2	104.5	126.4	83.8	92.9	80.2	1.33554	0.0182	0.048782	0.417422	none	1.31174
1534	NIT2	83.1	95.7	92.5	110.5	114.6	103.6	0.825373	0.0182	0.048782	-0.276882	none	1.31174
1535	NCLN	109.7	106.5	112.5	89.2	83.2	99.1	1.21068	0.0183	0.048883	0.275819	none	1.31084
1536	HDLBP	139	110.9	107.9	80.2	83.6	78.3	1.4779	0.0183	0.048883	0.56355	none	1.31084
1537	SLC25A11	87.7	96.9	86.5	112.9	102.1	113.8	0.824513	0.0183	0.048883	-0.278385	none	1.31084
1538	PPA	110.1	100.3	111.2	91.7	95.6	91.1	1.15517	0.0183	0.048883	0.208108	none	1.31084
1539	LPCAT4	68.9	98.1	83.1	120.4	115.3	114.2	0.714776	0.0183	0.048883	-0.484438	none	1.31084
1540	USP15	115.2	101	125	83.1	87.8	87.9	1.31839	0.0184	0.0490833	0.39878	none	1.30907
1541	KTN1	111.6	108.9	100	93.7	93.8	92	1.14669	0.0184	0.0490833	0.197476	none	1.30907
1542	PRKACA	87.5	93.7	97.1	105.6	103.9	112.1	0.865361	0.0185	0.0493166	-0.208626	none	1.30701
1543	ANO1	78.2	97.7	87.2	116.2	114.5	106.2	0.780944	0.0186	0.0494823	-0.356709	none	1.30555
1544	AIMP2	106.1	121.8	106	83.4	90.5	92.2	1.25479	0.0186	0.0494823	0.327448	none	1.30555
1545	PROCR	97.7	89.2	90.7	107.2	102.6	112.6	0.861042	0.0186	0.0494823	-0.215844	none	1.30555
1546	LOC102488400	72.8	93.9	93.2	114.9	113.6	111.6	0.764187	0.0187	0.0495803	-0.388002	none	1.30469
1547	SWAP70	95.8	92.5	87.2	105.2	115	104.2	0.84926	0.0187	0.0495803	-0.235722	none	1.30469
1548	ASRGL1	134.8	102.8	149	69.5	83	60.9	1.81162	0.0187	0.0495803	0.857281	up	1.30469
1549	LPCAT2	102.6	114	111.2	90	97	85.2	1.20426	0.0187	0.0495803	0.268149	none	1.30469
1550	PPL	95	93.1	80.5	113.3	113.8	104.4	0.810256	0.0187	0.0495803	-0.30355	none	1.30469
1551	NADK	107.1	103.2	119.7	87.4	89.5	93.1	1.22222	0.0189	0.0500429	0.289507	none	1.30066
1552	LOC102487405	78	94.8	93.2	114.5	106.2	113.3	0.796407	0.0189	0.0500429	-0.328422	none	1.30066
1553	ABR	106.5	107.4	113.7	93.9	96.1	82.3	1.20308	0.019	0.0501385	0.266738	none	1.29983
1554	ELOVL5	116.5	135.8	102.7	80.1	82.3	82.6	1.44898	0.019	0.0501385	0.535037	none	1.29983
1555	TES	100.9	108.2	104.8	93.4	95.1	97.6	1.09717	0.019	0.0501385	0.133786	none	1.29983
1556	WDFY4	104.5	102.9	113.3	90.6	96.2	92.5	1.14823	0.019	0.0501385	0.199409	none	1.29983
1557	ECE1	91.9	91.2	90	110.5	100.2	116.2	0.835424	0.019	0.0501385	-0.25942	none	1.29983
1558	FBXL20	68.4	82.6	84.6	125	102.5	136.9	0.646542	0.0191	0.0502672	-0.629183	none	1.29872
1559	RAP1A	80.7	91.1	97.6	111.5	106	113.2	0.814636	0.0191	0.0502672	-0.295773	none	1.29872
1560	LOC102474995	124	104.6	107.9	86	92.3	85.3	1.27656	0.0191	0.0502672	0.352256	none	1.29872
1561	EVI5	97.2	90.8	76.7	109.2	113.4	112.7	0.789442	0.0191	0.0502672	-0.341094	none	1.29872
1562	ABCD3	106.3	107.3	110.1	91.7	85.3	99.2	1.17198	0.0192	0.0504289	0.228944	none	1.29732
1563	HPRT1	109.3	106.7	118.1	85.1	98.3	82.4	1.25696	0.0192	0.0504289	0.329939	none	1.29732
1564	RSL1D1	129	105.1	108.5	86.8	85.3	85.4	1.33049	0.0192	0.0504289	0.411953	none	1.29732
1565	FGB	210.3	167.9	101.7	39.7	42.9	37.5	3.99584	0.0193	0.05059	1.9985	none	1.29594
1566	TREES_T100018134	75.8	56.9	49.7	143.9	169.9	103.9	0.436677	0.0193	0.05059	-1.19536	none	1.29594
1567	MYL4	74.3	64.6	49.5	138.8	104.8	168	0.457726	0.0193	0.05059	-1.12744	none	1.29594
1568	PCOLCE	123.9	113.7	105.3	85.6	76.6	95	1.3332	0.0194	0.0508182	0.414897	none	1.29398
1569	LOC102469772	95.3	99.4	97.5	102	101.8	104	0.949318	0.0195	0.050978	-0.0750371	none	1.29262
1570	HSPA8	104.1	111.8	106.6	91.9	98.4	87.1	1.16258	0.0195	0.050978	0.217331	none	1.29262
1571	ATP7A	111.6	108.1	103.8	92.9	97.8	85.8	1.16998	0.0195	0.050978	0.226486	none	1.29262
1572	SMPD1	103.6	124	152	74.5	71.1	74.8	1.72232	0.0196	0.0511713	0.784356	none	1.29097
1573	TMPRSS9	58.7	80.1	85.4	141	129.9	105	0.596435	0.0196	0.0511713	-0.745563	none	1.29097
1574	YJEFN3	91.2	92.2	99.1	108.6	102.3	106.7	0.889484	0.0197	0.0513981	-0.16896	none	1.28905
1575	GLUL	105.4	147.1	123.2	73.6	65.2	85.4	1.67574	0.0198	0.0516247	0.744795	none	1.28714
1576	ITIH1	139.4	112.2	106.6	84.2	77	80.6	1.48139	0.0199	0.0517479	0.566951	none	1.28611
1577	TEKT1	85.1	96.3	90.7	108.5	103.2	116.1	0.830079	0.0199	0.0517479	-0.268679	none	1.28611
1578	DGLUCY	80	94.4	91	112.4	103.6	118.6	0.793186	0.0199	0.0517479	-0.334269	none	1.28611
1579	SIN3A	92.2	96.9	93.4	100.5	107.3	109.8	0.889484	0.0199	0.0517479	-0.16896	none	1.28611
1580	DNAJA2	99.9	96.1	103.3	97.9	105.1	97.8	0.858028	0.02	0.0518362	-0.220904	none	1.28537
1581	DNAJA2	86.2	84.3	84.4	112.9	125.9	106.3	0.858028	0.02	0.0518362	-0.220904	none	1.28537
1582	BZW2	114.5	104.5	102.7	90.6	93	94.7	1.15595	0.02	0.0518362	0.209075	none	1.28537
1583	SERPINC1	140.7	107.4	112.3	81.4	74.4	83.7	1.5048	0.02	0.0518362	0.589573	none	1.28537
1584	LOC102477397	85	97	90.7	108.2	103.7	115.4	0.833181	0.02	0.0518362	-0.263299	none	1.28537
1585	SGPL1	100.8	123.9	141	80	78.1	76.1	1.56149	0.02	0.0518362	0.64292	none	1.28537
1586	COL7A1	86.7	94.7	97	106.5	103.7	111.4	0.865672	0.0201	0.0519581	-0.208108	none	1.28435
1587	NPC2	117.9	116.5	167.1	60.9	80.2	57.5	2.02165	0.0201	0.0519581	1.01553	none	1.28435
1588	CYFIP2	85.8	99.3	90.6	111.6	106.8	105.9	0.850139	0.0201	0.0519581	-0.23423	none	1.28435
1589	HSPA13	109.3	106.8	135.3	84.2	83.1	81.4	1.41295	0.0201	0.0519581	0.498708	none	1.28435
1590	ITGAV	105.7	104.1	100.3	95.4	96.3	98.2	1.06968	0.0202	0.0520452	0.0971782	none	1.28362
1591	NAA25	116.5	117.2	110.6	88.2	96.7	70.8	1.3465	0.0202	0.0520452	0.429214	none	1.28362
1592	EXOC7	97	94.7	93.2	103.5	109.9	101.8	0.903871	0.0202	0.0520452	-0.145812	none	1.28362
1593	PLXDC2	77.5	91.8	94.7	113.1	105.3	117.7	0.785481	0.0202	0.0520452	-0.348353	none	1.28362
1594	RP1	95	77.6	78.1	118	127	104.1	0.718132	0.0202	0.0520452	-0.477678	none	1.28362
1595	PDGFRB	79.6	97.5	90.3	110.9	106.3	115.4	0.803969	0.0203	0.0522342	-0.314789	none	1.28204
1596	PRDX4	90.2	98	81.1	110.9	114.2	105.6	0.814333	0.0203	0.0522342	-0.296309	none	1.28204
1597	APPL1	80.5	98.4	88.9	107.6	108.8	115.8	0.806141	0.0204	0.0524228	-0.310896	none	1.28048
1598	TALDO1	105.8	106.1	121.8	90.1	93	83.2	1.2531	0.0204	0.0524228	0.325499	none	1.28048
1599	CKAP5	101.9	104.2	112.9	93.4	94.8	92.9	1.13483	0.0205	0.0526109	0.182473	none	1.27892
1600	NOMO1	105.2	106	118.2	88.7	85.6	96.3	1.21729	0.0205	0.0526109	0.283679	none	1.27892
1601	ARNT	159.6	97.6	161.9	58.7	54.9	67.3	2.31675	0.0206	0.0527295	1.2121	none	1.27795
1602	MCFD2	87.4	93.7	70	118	124.3	106.6	0.71969	0.0206	0.0527295	-0.474552	none	1.27795
1603	FAHD1	77.4	56.1	67	142	156.8	100.7	0.501877	0.0206	0.0527295	-0.994593	none	1.27795
1604	CHCHD3	89.4	99.2	94.9	104.6	107.2	104.7	0.895735	0.0206	0.0527295	-0.158857	none	1.27795
1605	FBXO7	74.3	90	97.1	110	112.8	115.9	0.771774	0.0207	0.0528476	-0.373749	none	1.27697
1606	PSCA	61.9	89.6	85.2	122.5	107.5	133.2	0.651707	0.0207	0.0528476	-0.617704	none	1.27697
1607	FXR1	96.8	85.1	85.4	112.3	117.8	102.6	0.803427	0.0207	0.0528476	-0.315762	none	1.27697
1608	MYL1	194	119.8	123	53.8	62.1	47.3	2.67647	0.0207	0.0528476	1.42033	none	1.27697
1609	SMYD5	127.8	107.5	111.8	94.3	74.1	84.4	1.37302	0.0208	0.0530684	0.457355	none	1.27516
1610	NPL	123.7	99.8	129.8	80.7	87.9	78	1.43268	0.0209	0.0532889	0.518721	none	1.27336
1611	CPN2	156.2	115.2	110.2	70.4	77.1	71	1.74645	0.021	0.0534051	0.804428	none	1.27242
1612	LBP	139.6	108.3	110.2	85.2	75.8	81	1.47975	0.021	0.0534051	0.565355	none	1.27242
1613	VPS41	81.8	88.7	99.9	110.1	108.2	111.4	0.82014	0.021	0.0534051	-0.286059	none	1.27242
1614	KCNAB2	113.9	100.9	112.5	96.3	88.5	87.9	1.20022	0.021	0.0534051	0.263299	none	1.27242
1615	ABHD14B	86.1	94.6	97.9	107	110	104.4	0.866833	0.0211	0.0536246	-0.206175	none	1.27064
1616	ETFDH	89.3	90.5	97.9	108.4	101.8	112.1	0.86162	0.0212	0.0537743	-0.214877	none	1.26943
1617	VTI1A	88.7	82.9	98.5	113.9	104.2	111.9	0.818485	0.0212	0.0537743	-0.288972	none	1.26943
1618	GNAO1	89.2	85.7	99.8	109.6	110.7	105	0.844451	0.0212	0.0537743	-0.243914	none	1.26943
1619	COPS3	101.3	109.7	121.5	88	90	89.6	1.24253	0.0213	0.0539234	0.313276	none	1.26822
1620	FAM50B	104.5	137.9	164.6	67.4	48.1	77.5	2.10881	0.0213	0.0539234	1.07643	none	1.26822
1621	MTMR3	112.1	112.6	110	83.9	80.7	100.8	1.26112	0.0213	0.0539234	0.3347	none	1.26822
1622	POLR2B	114.7	121.8	100.6	90.5	82.6	89.9	1.28175	0.0214	0.0541416	0.358114	none	1.26647
1623	NEO1	65.4	78.1	94.2	115.5	110.9	135.9	0.656086	0.0215	0.0542896	-0.608043	none	1.26528
1624	UFSP2	93.5	91.6	91.5	103.1	104.1	116.2	0.855288	0.0215	0.0542896	-0.225519	none	1.26528
1625	TREES_T100006154	153.8	111.4	112.6	75.2	69.4	77.7	1.69951	0.0215	0.0542896	0.765115	none	1.26528
1626	TRPV2	106.8	105.8	128.1	89.1	86.1	84	1.31443	0.0216	0.054472	0.394436	none	1.26383
1627	CLUAP1	73	99.3	75.8	115.4	125.8	110.7	0.70503	0.0216	0.054472	-0.504244	none	1.26383
1628	MYBBP1A	129	99.4	120	83.1	82.7	85.9	1.38419	0.0217	0.054689	0.469039	none	1.2621
1629	MTHFD1L	120.1	102.9	107.6	91	85.5	92.9	1.22717	0.0218	0.0549058	0.295337	none	1.26038
1630	MYO18A	103.4	101.7	105	97.8	98.6	93.5	1.06968	0.0219	0.0550516	0.0971782	none	1.25923
1631	LMCD1	79.7	97.9	77.5	109	110.9	125.1	0.73942	0.0219	0.0550516	-0.435533	none	1.25923
1632	ELMO1	107.3	101.8	117.2	90.3	94.5	88.9	1.19218	0.0219	0.0550516	0.253604	none	1.25923
1633	HCFC1	103.1	108.9	119.6	92.4	92.9	83.1	1.23547	0.022	0.0552322	0.305059	none	1.25781
1634	ANP32E	128.6	123.3	103.3	85.6	68.8	90.4	1.45098	0.022	0.0552322	0.537028	none	1.25781
1635	ARHGAP45	121.5	102.3	132.6	78.4	91.6	73.8	1.46185	0.0221	0.0554124	0.547799	none	1.25639
1636	PDIA6	113.5	123.8	102.7	85.7	94.2	80.1	1.30769	0.0221	0.0554124	0.387023	none	1.25639
1637	TFG	105.6	101	102	95.6	98.1	97.6	1.05939	0.0223	0.0558782	0.0832324	none	1.25276
1638	TRIM26	130	117.7	101.4	89.5	84.5	77	1.39084	0.0224	0.0560571	0.475953	none	1.25137
1639	FIG4	91	96	96.1	109.1	107.3	100.5	0.893342	0.0224	0.0560571	-0.162716	none	1.25137
1640	TMEM176B	103.2	122.5	118.7	84.2	75.9	95.5	1.34742	0.0225	0.0562715	0.430197	none	1.24971
1641	TBC1D10A	87.1	95.8	97.4	106	109.9	103.9	0.876485	0.0226	0.0564496	-0.190198	none	1.24834
1642	CPVL	82.9	97.2	75.8	115.9	123.1	105.2	0.743463	0.0226	0.0564496	-0.427667	none	1.24834
1643	LOC102478961	85.8	73	92.7	116.3	128	104.2	0.721664	0.0227	0.0566634	-0.4706	none	1.2467
1644	CDK5RAP3	115.6	108.3	102.8	92.2	96.2	85.1	1.19452	0.0228	0.0567685	0.256426	none	1.24589
1645	LOC102482260	81.4	96.6	93.6	104.8	113.1	110.4	0.827292	0.0228	0.0567685	-0.273531	none	1.24589
1646	URB2	120.9	107.5	164.2	71.2	66.8	69.4	1.89296	0.0228	0.0567685	0.920644	none	1.24589
1647	PSMA1	103.3	105.8	118.6	87.6	94.4	90.3	1.20345	0.0228	0.0567685	0.267179	none	1.24589
1648	WDR26	103.7	102.3	103.8	95.9	94.2	100.1	1.06754	0.0229	0.0569452	0.0942896	none	1.24454
1649	STX3	83.5	93.8	91.9	110.3	118.5	102	0.813785	0.0229	0.0569452	-0.297281	none	1.24454
1650	ERGIC1	105.1	104.8	108.2	92.5	89.4	100.1	1.12801	0.0231	0.0574062	0.173785	none	1.24104
1651	CSNK2B	103	102.6	111.3	96.6	94.6	91.8	1.11979	0.0232	0.0576182	0.163226	none	1.23944
1652	LZTS2	79.2	88.6	99.8	111.4	112.2	108.8	0.805054	0.0233	0.05783	-0.312842	none	1.23785
1653	UBE4A	112.4	103.3	110.1	98.4	84.7	91.2	1.18775	0.0234	0.0580415	0.248232	none	1.23626
1654	RIPOR1	95.6	96	82.3	111.4	105.1	109.5	0.840184	0.0235	0.0581792	-0.251223	none	1.23523
1655	TIMM8B	97	80.9	87.2	119.9	110.6	104.3	0.791816	0.0235	0.0581792	-0.336763	none	1.23523
1656	ALDH5A1	88.6	87.9	111.7	103.7	103.3	104.9	0.883553	0.0235	0.0581792	-0.178611	none	1.23523
1657	ALDH5A1	87.9	88	98.9	101	107	117.3	0.883553	0.0235	0.0581792	-0.178611	none	1.23523
1658	LATS1	108.8	100.8	106.9	95.5	97.2	90.7	1.1168	0.0236	0.0583899	0.159366	none	1.23366
1659	BMF	112.1	107	130.4	81	74.7	94.9	1.39465	0.0237	0.0585635	0.479906	none	1.23237
1660	ANXA3	67.3	81.9	95.1	119.6	106.5	129.5	0.687008	0.0237	0.0585635	-0.541601	none	1.23237
1661	MFSD4B	100.9	106.7	111.1	90.2	96.7	94.4	1.13295	0.0238	0.0587366	0.180089	none	1.23109
1662	LMNA	94.2	96.5	82.3	110.4	104.1	112.5	0.834862	0.0238	0.0587366	-0.26039	none	1.23109
1663	NDUFS8	88.1	85.5	94.9	112.2	100.7	118.5	0.810199	0.0239	0.0588354	-0.303652	none	1.23036
1664	GALNT17	84.3	100	84.8	115	105.6	110.4	0.812991	0.0239	0.0588354	-0.298689	none	1.23036
1665	SRSF2	129.3	137.2	98.6	83.6	79.2	72	1.55494	0.0239	0.0588354	0.636859	none	1.23036
1666	ARHGAP26	91.7	95.5	99.9	104.3	105.2	103.4	0.917546	0.0239	0.0588354	-0.124148	none	1.23036
1667	ACAD11	92.8	88.9	91.9	111.7	99.4	115.4	0.837979	0.024	0.0589706	-0.255015	none	1.22936
1668	OGT	95.2	95.4	94.5	106	109.2	99.7	0.905367	0.024	0.0589706	-0.143426	none	1.22936
1669	TTN	85.7	76.8	80.9	119.7	92.8	144.1	0.777399	0.024	0.0589706	-0.363272	none	1.22936
1670	TTN	107.2	87.6	86.7	103.7	90.9	124	0.777399	0.024	0.0589706	-0.363272	none	1.22936
1671	TREES_T100016533	125.7	101.6	111	87.7	90	83.9	1.2932	0.0241	0.0591052	0.370941	none	1.22837
1672	LOC102473315	104	122.9	153	68.9	68.2	83	1.72603	0.0241	0.0591052	0.787461	none	1.22837
1673	EDEM3	119.6	99	125.9	82.7	83.6	89.3	1.34781	0.0241	0.0591052	0.430616	none	1.22837
1674	NME9	84.2	88.3	100.1	112.8	105.9	108.7	0.832621	0.0242	0.0591656	-0.264269	none	1.22793
1675	INPP1	82.3	85.6	98.1	105.2	109.3	119.5	0.796407	0.0242	0.0591656	-0.328422	none	1.22793
1676	ATP5PD	91.4	88.8	100.1	104	109.1	106.6	0.876759	0.0242	0.0591656	-0.189747	none	1.22793
1677	ANP32B	115.4	105.5	104.9	91.8	97.2	85.1	1.18862	0.0242	0.0591656	0.249284	none	1.22793
1678	CARHSP1	101.7	76.8	72.3	114.6	119.6	115	0.718213	0.0242	0.0591656	-0.477516	none	1.22793
1679	LOC106736395	93.3	70.8	94.7	114.1	112	115.1	0.758499	0.0244	0.0595803	-0.39878	none	1.2249
1680	PDE5A	93.5	91.5	100	104.1	107.4	103.5	0.904762	0.0244	0.0595803	-0.14439	none	1.2249
1681	PRMT7	101.5	121	115.8	80.5	85.9	95.3	1.2927	0.0245	0.0597502	0.370389	none	1.22366
1682	GUSB	102	111.4	128.7	83.2	88.7	86	1.32648	0.0245	0.0597502	0.407606	none	1.22366
1683	STX7	105.1	118	106	90.1	96.7	84.1	1.21484	0.0246	0.0599568	0.280766	none	1.22216
1684	PPID	102.3	113.5	103.8	94.4	91.1	95	1.13939	0.0247	0.0600513	0.188267	none	1.22148
1685	CLDN7	96.9	95.8	87.5	103.4	105.3	111.1	0.876173	0.0247	0.0600513	-0.190713	none	1.22148
1686	LOC102490883	70.8	92.9	94.7	115.2	110.2	116.2	0.75644	0.0247	0.0600513	-0.402702	none	1.22148
1687	KIAA1217	82.4	93.5	86	114.3	100.8	123	0.774623	0.0247	0.0600513	-0.368434	none	1.22148
1688	NUDC	103.3	113	109.8	90.8	98.6	84.6	1.19015	0.0248	0.0601826	0.251139	none	1.22053
1689	PREP	99.4	109.5	111.7	92.6	91.7	95.1	1.14746	0.0248	0.0601826	0.198442	none	1.22053
1690	SLC3A2	104.5	115.8	111.1	86.5	99.3	82.8	1.2338	0.0248	0.0601826	0.303114	none	1.22053
1691	MCOLN1	90.9	89.6	88.5	110.7	100	120.3	0.812689	0.0249	0.0603506	-0.299225	none	1.21932
1692	TREES_T100020832	88.4	100.8	83.3	108.9	110.6	108.1	0.831807	0.0249	0.0603506	-0.265679	none	1.21932
1693	RPS15	89	67.5	68.1	124.2	103.9	147.2	0.598455	0.025	0.0605556	-0.740686	none	1.21785
1694	HNRNPH2	94.5	94.9	93.9	102.8	102	111.9	0.894537	0.0251	0.0607228	-0.160786	none	1.21665
1695	CYTH1	92	92.6	99.1	107.9	107.1	101.2	0.897217	0.0251	0.0607228	-0.156471	none	1.21665
1696	PANK4	91.6	94.9	97.3	109	106.9	100.3	0.897533	0.0252	0.0608522	-0.155963	none	1.21572
1697	CRTAC1	82.7	98.8	92.1	112.3	108.2	105.8	0.838492	0.0252	0.0608522	-0.254131	none	1.21572
1698	PELO	134.9	97.6	152.8	74	71.1	69.7	1.79376	0.0252	0.0608522	0.842988	none	1.21572
1699	ACAD9	84.2	95.6	96.5	104.3	112	107.5	0.853305	0.0253	0.0609811	-0.228867	none	1.2148
1700	ATP5F1C	92.9	99.7	93.7	103.7	102.5	107.5	0.912655	0.0253	0.0609811	-0.131858	none	1.2148
1701	NDUFB10	92.1	84.4	99.9	108.6	106.8	108.1	0.854405	0.0253	0.0609811	-0.227008	none	1.2148
1702	BTAF1	108.3	101.1	120.9	89.9	89	90.8	1.22469	0.0254	0.0611845	0.292421	none	1.21336
1703	SCAMP	97.9	94.7	87.9	109.6	102	107.9	0.877934	0.0255	0.0613501	-0.187815	none	1.21218
1704	PSME1	104.8	104	121.3	89.5	88.2	92.3	1.22259	0.0255	0.0613501	0.289944	none	1.21218
1705	TREES_T100013242	99.7	90.6	81.4	109.7	107.1	111.5	0.827597	0.0256	0.0615152	-0.273	none	1.21102
1706	PDIA4	101.6	109.4	110.1	92.9	98.2	87.8	1.15131	0.0256	0.0615152	0.203275	none	1.21102
1707	CASK	117.7	100.4	120	84.3	95.1	82.5	1.29095	0.0257	0.0617177	0.368434	none	1.20959
1708	LAMC2	92.3	94.4	73.7	111.5	107.5	120.5	0.76701	0.0258	0.06192	-0.382682	none	1.20817
1709	RTCB	107.8	100.4	109.6	95.1	96.8	90.2	1.12655	0.0259	0.0620462	0.171912	none	1.20729
1710	SCIN	52.6	68	51	145.8	183.1	99.5	0.40056	0.0259	0.0620462	-1.31991	none	1.20729
1711	LIMS2	75.7	78.8	89.4	99.2	124.6	132.3	0.68492	0.0259	0.0620462	-0.545993	none	1.20729
1712	TREES_T100016052	86.9	97.6	91.4	111.7	101.1	111.2	0.851543	0.026	0.0622477	-0.231848	none	1.20588
1713	MAB21L4	85.5	87.1	77	117.2	100.6	132.5	0.712532	0.0261	0.062449	-0.488973	none	1.20447
1714	METTL7A	74.8	101.6	77.8	115.2	110.8	119.9	0.734894	0.0262	0.0625358	-0.444391	none	1.20387
1715	AKR7A2	95.1	95.4	99.9	101.6	105.1	102.9	0.937984	0.0262	0.0625358	-0.092364	none	1.20387
1716	RADIL	83.7	84.4	90.2	105	107.2	129.4	0.756148	0.0262	0.0625358	-0.40326	none	1.20387
1717	ALB	118.9	123	98.1	86.6	87.8	85.7	1.30719	0.0262	0.0625358	0.386468	none	1.20387
1718	DLG4	89.6	100.4	90.6	104.9	109.5	105	0.878522	0.0264	0.0629748	-0.186849	none	1.20083
1719	OVGP1	99.4	114.1	125.7	87	87.8	85.9	1.30111	0.0265	0.063175	0.379746	none	1.19945
1720	DNAL4	97.8	83.7	94.6	105.6	111.6	106.7	0.852424	0.0266	0.063298	-0.230358	none	1.19861
1721	UBE2J1	113.3	105	114.4	92.8	78.1	96.5	1.2442	0.0266	0.063298	0.315222	none	1.19861
1722	TREES_T100015889	91.4	64.6	48.8	134.5	106.7	154	0.518219	0.0266	0.063298	-0.948367	none	1.19861
1723	FGA	213.8	151.2	101.7	43.8	47.6	41.9	3.50113	0.0267	0.063459	1.80782	none	1.19751
1724	PHB	104.8	101.2	111.9	93	92.1	97	1.12691	0.0267	0.063459	0.172366	none	1.19751
1725	PDPR	75.9	89.9	96.3	108.5	108.2	121.2	0.775673	0.0268	0.0636581	-0.366479	none	1.19615
1726	PPP4C	103.7	114.5	106.3	87.6	89.1	98.8	1.17786	0.027	0.0640944	0.236166	none	1.19318
1727	MFSD10	90.6	89.4	100	109.5	102.7	107.9	0.874727	0.0272	0.0645301	-0.193096	none	1.19024
1728	GCN1	104.4	100.1	109.6	95.8	94.6	95.5	1.09864	0.0274	0.0648478	0.135713	none	1.1881
1729	SCLY	84.1	87.5	92.8	105.1	105.6	124.9	0.787843	0.0274	0.0648478	-0.344021	none	1.1881
1730	HIP1R	98.4	85.4	80.6	110.8	120.2	104.6	0.787843	0.0274	0.0648478	-0.344021	none	1.1881
1731	TOMM5	97.1	83.5	95.6	104.3	110.2	109.4	0.852732	0.0274	0.0648478	-0.229835	none	1.1881
1732	ARPC1B	130.5	97.5	127.2	77.8	86.9	80.2	1.45039	0.0275	0.0650452	0.536439	none	1.18678
1733	RAB8A	85.8	73.6	90.2	115.2	132.5	102.8	0.712126	0.0277	0.0654788	-0.489797	none	1.1839
1734	PCCB	83.3	91.9	98.2	112.7	103	110.8	0.837366	0.0278	0.0656756	-0.25607	none	1.1826
1735	CLASP1	88.1	97.5	89.2	108.7	115.1	101.3	0.845278	0.028	0.0660686	-0.242502	none	1.18001
1736	DSC2	96.1	97.8	97.1	103.3	99.9	105.8	0.941748	0.028	0.0660686	-0.0865877	none	1.18001
1737	BCKDHA	81.1	101.3	72	118.6	110.3	116.6	0.736324	0.0281	0.0662249	-0.441587	none	1.17898
1738	CCDC40	67.6	97	87.2	124.1	110.8	113.4	0.72294	0.0281	0.0662249	-0.468052	none	1.17898
1739	PDIA3	99.2	110.6	118	90.1	90.3	91.9	1.20382	0.0282	0.066341	0.267619	none	1.17822
1740	XPNPEP2	144.5	106.3	112.5	77.2	72.6	86.8	1.5355	0.0282	0.066341	0.618711	none	1.17822
1741	TXNDC5	104	129.5	107.2	85	86.8	87.6	1.31342	0.0282	0.066341	0.393323	none	1.17822
1742	ALDH1A2	98.5	116.7	118.1	92.6	88.1	86.1	1.24925	0.0283	0.0665364	0.321063	none	1.17694
1743	CLDN4	78.6	92.6	70.4	128	100.3	130.3	0.673731	0.0284	0.0666916	-0.569755	none	1.17593
1744	CLTC1	94.8	99.7	98	102.1	102.1	103.4	0.95091	0.0284	0.0666916	-0.0726189	none	1.17593
1745	GLOD4	98.8	119	133.5	86.2	80.5	82	1.41255	0.0285	0.0668464	0.498297	none	1.17492
1746	MRC2	99.1	120.1	131.3	81.4	78.3	89.8	1.40481	0.0285	0.0668464	0.490375	none	1.17492
1747	MCCC2	85.2	96.6	83.4	109.5	103.2	122.1	0.792115	0.0286	0.0670409	-0.336219	none	1.17366
1748	LOC102500812	122	104.9	112.1	84.4	98.4	78.1	1.29935	0.0287	0.067195	0.377788	none	1.17266
1749	PRF1	54.8	59.4	69.5	139.4	99	177.9	0.441268	0.0287	0.067195	-1.18027	none	1.17266
1750	ARPC2	108.8	104.1	134.2	85.9	84.3	82.8	1.37194	0.0288	0.0673889	0.456214	none	1.17141
1751	ARHGEF12	82.7	101.8	85.6	111.1	109.4	109.4	0.818733	0.0289	0.0675826	-0.288535	none	1.17017
1752	MLF2	110.2	101.8	106.6	98.5	88.8	94.2	1.13179	0.0291	0.0678885	0.178611	none	1.1682
1753	PHGDH	130.5	104	110	81.1	92.9	81.5	1.34834	0.0291	0.0678885	0.431181	none	1.1682
1754	PPP1R2	125.2	123.6	98.4	90.8	77.9	84.1	1.37342	0.0291	0.0678885	0.45777	none	1.1682
1755	DSP	94.1	94.8	94.9	105.4	99.8	111	0.897533	0.0291	0.0678885	-0.155963	none	1.1682
1756	VPS45	100.5	114.7	116.9	95.8	89.7	82.3	1.2401	0.0293	0.0683144	0.310462	none	1.16549
1757	EPHA1	139.1	109.7	108.6	73.6	76.9	92.2	1.4726	0.0294	0.0685069	0.558366	none	1.16427
1758	ENPP4	85.6	91.1	95.3	116.2	99.9	111.9	0.829268	0.0295	0.0686584	-0.270089	none	1.16331
1759	ACBD6	135.2	115.7	104.9	79.9	94	70.3	1.457	0.0295	0.0686584	0.543003	none	1.16331
1760	SNX2	90	89.4	88.4	105.9	123.6	102.8	0.805898	0.0297	0.0690829	-0.31133	none	1.16063
1761	POMP	107.6	101	120.8	89.8	92.4	88.3	1.21774	0.0298	0.0691515	0.284212	none	1.1602
1762	QKI	111.2	102.2	105.7	98	88.4	94.6	1.13559	0.0298	0.0691515	0.183438	none	1.1602
1763	RABGGTB	107.8	104.6	126.6	85.1	81.5	94.4	1.29885	0.0298	0.0691515	0.377235	none	1.1602
1764	LAMA2	83	89.6	89.9	115.3	98.8	123.3	0.778008	0.0298	0.0691515	-0.362143	none	1.1602
1765	CCS	90.7	88.4	87.1	110.9	99.8	123.2	0.797245	0.0299	0.0693016	-0.326906	none	1.15926
1766	HINT2	91.1	86	95.3	108.7	101	117.9	0.831502	0.0299	0.0693016	-0.266209	none	1.15926
1767	NIBAN2	102.5	102.2	104.5	94.7	95.7	100.3	1.06364	0.03	0.0694104	0.0890092	none	1.15858
1768	EPPK1	109.9	106	101.7	95.1	98.2	89.2	1.12425	0.03	0.0694104	0.16896	none	1.15858
1769	NMRAL1	91.5	90.1	101	104.6	107.2	105.5	0.89064	0.03	0.0694104	-0.167086	none	1.15858
1770	KRT77	85.4	100.7	94.8	100.4	124.9	93.8	0.747634	0.0302	0.0698319	-0.419597	none	1.15595
1771	KRT77	68.5	71	93	124.2	154.3	89.1	0.747634	0.0302	0.0698319	-0.419597	none	1.15595
1772	IL1RL1	247	135.2	117.9	29.6	39.1	31.2	5.00601	0.0303	0.0699395	2.32366	none	1.15528
1773	PSMB8	104.6	105.4	124.1	92.4	83.5	90.1	1.25602	0.0303	0.0699395	0.328854	none	1.15528
1774	EHD1	90.5	80.3	100.3	111.6	108.9	108.4	0.824263	0.0303	0.0699395	-0.278824	none	1.15528
1775	CFAP45	87.2	90.1	99.7	107.5	112.5	103	0.857585	0.0304	0.0700056	-0.221648	none	1.15487
1776	CBLB	113.9	98.5	117.6	92.8	90.3	86.8	1.22268	0.0304	0.0700056	0.290041	none	1.15487
1777	AKAP2	120.7	104.7	94	93.1	98.2	89.3	1.12465	0.0304	0.0700056	0.169471	none	1.15487
1778	AKAP2	116.1	104.4	95.3	96.2	90.5	97.5	1.12465	0.0304	0.0700056	0.169471	none	1.15487
1779	TXNL1	122	101.4	108.5	93.8	85.9	88.4	1.23797	0.0304	0.0700056	0.307977	none	1.15487
1780	STAT3	102.4	104.4	110.4	93.7	98.9	90.1	1.12204	0.0305	0.0700714	0.166121	none	1.15446
1781	MYLK	81.7	100.6	87.5	112.4	112.7	105	0.817328	0.0305	0.0700714	-0.291013	none	1.15446
1782	HK1	100.1	101.9	101.5	99.5	99	97.9	1.02395	0.0305	0.0700714	0.0341511	none	1.15446
1783	TREES_T100017554	85.4	85.2	93.5	107.6	125.3	103.1	0.786012	0.0305	0.0700714	-0.347377	none	1.15446
1784	ATP5PO	87	95.7	85.6	109	101.7	121	0.808863	0.0306	0.07026	-0.306032	none	1.15329
1785	TBCB	109.6	104.4	109.2	101	89.2	86.7	1.16721	0.0307	0.0703661	0.223062	none	1.15264
1786	PRNP	90.2	99.2	89.1	107.2	102	112.4	0.865983	0.0307	0.0703661	-0.20759	none	1.15264
1787	TAGLN3	76.3	82.3	99.4	113	105.8	123.1	0.754607	0.0307	0.0703661	-0.406203	none	1.15264
1788	PPP2R1A	101.1	103	100.2	99	98.7	98	1.02908	0.0308	0.0705541	0.0413601	none	1.15148
1789	MYO1F	109	99.2	114.6	90.5	94.6	92.1	1.1645	0.0309	0.0707419	0.219713	none	1.15032
1790	SMTN	85.7	92.2	74.1	108.4	132.5	107.1	0.724138	0.031	0.0709294	-0.465664	none	1.14917
1791	HNRNPU	123.8	104.2	108.9	84.9	96.9	81.3	1.2805	0.0312	0.0712209	0.356709	none	1.14739
1792	CAPSL	81.9	95	90.1	109.7	121.1	102	0.802284	0.0312	0.0712209	-0.317816	none	1.14739
1793	ESYT2	93.2	91.6	93.7	108.1	99.2	114.2	0.866252	0.0312	0.0712209	-0.207141	none	1.14739
1794	CLYBL	76.1	92.8	94.2	115.6	102.8	118.5	0.780944	0.0312	0.0712209	-0.356709	none	1.14739
1795	TMEM39B	105.4	101.5	103.9	94.4	100.2	94.6	1.07469	0.0313	0.0713662	0.103919	none	1.14651
1796	DSTN	124.5	98.8	120.7	82.9	93.4	79.8	1.34323	0.0313	0.0713662	0.425701	none	1.14651
1797	SPATA16	120	110.3	186.6	61.8	58.1	63.1	2.27814	0.0315	0.0717805	1.18786	none	1.14399
1798	PPP2R5D	101.3	105.5	118.4	91.3	92.8	90.7	1.18341	0.0316	0.0719248	0.242945	none	1.14312
1799	IFT140	83.2	90.7	99.4	104	108.8	114	0.836291	0.0316	0.0719248	-0.257923	none	1.14312
1800	AP1M1	104	102.8	118.6	89.2	93.6	91.7	1.18543	0.0317	0.0720271	0.245408	none	1.1425
1801	EPHA2	130.3	121.3	98.2	83.6	76.9	89.7	1.39808	0.0317	0.0720271	0.483448	none	1.1425
1802	ATP9A	71	97.8	89.5	117.4	107.3	117	0.755926	0.0317	0.0720271	-0.403683	none	1.1425
1803	HSPA1A	79.6	92.9	82.4	115.6	129.3	100.3	0.738413	0.0318	0.0721707	-0.437501	none	1.14164
1804	SYNGR1	82.7	99.7	87.5	116.1	103.7	110.3	0.817631	0.0318	0.0721707	-0.290478	none	1.14164
1805	ACADVL	107.8	100.3	104.5	94.9	93.9	98.6	1.08768	0.0319	0.0723558	0.121258	none	1.14053
1806	NOD1	112.9	98.9	114.1	88.6	95.7	89.8	1.18898	0.032	0.0725407	0.249727	none	1.13942
1807	ARHGEF3	79.4	87.1	96.7	114.2	121.1	101.5	0.781473	0.0322	0.072952	-0.355733	none	1.13696
1808	TREES_T100001113	72.6	83.2	101.8	110	116	116.4	0.752336	0.0323	0.073052	-0.41055	none	1.13637
1809	ICAM2	84.8	86.1	100	108.4	104.3	116.4	0.823154	0.0323	0.073052	-0.280766	none	1.13637
1810	TREES_T100007612	66.9	99.4	81.2	125.1	120.6	106.9	0.701929	0.0323	0.073052	-0.510604	none	1.13637
1811	MATN1	93.6	56.8	83.3	112.5	138.7	115.2	0.637828	0.0325	0.0734197	-0.648762	none	1.13419
1812	AP2A1	94.3	98.6	95.7	104.1	100.2	107.1	0.926782	0.0325	0.0734197	-0.109698	none	1.13419
1813	SAMD9	118.3	102.4	140.3	80.2	90.3	68.5	1.51046	0.0326	0.0735186	0.594988	none	1.1336
1814	CCT5	117.4	112.4	100.1	91.9	94.9	83.2	1.22185	0.0326	0.0735186	0.289069	none	1.1336
1815	MYZAP	86.1	90.7	70.2	112.3	105.3	135.4	0.699717	0.0326	0.0735186	-0.515157	none	1.1336
1816	SLC25A23	73.8	89.9	90.3	100.6	117.9	127.5	0.734104	0.0327	0.0737018	-0.445944	none	1.13252
1817	PIP4K2B	95.5	89.6	94	100.8	114.4	105.7	0.869741	0.0329	0.074025	-0.201342	none	1.13062
1818	NME1	109.2	102.8	126.9	81.5	94.1	85.4	1.29847	0.0329	0.074025	0.37681	none	1.13062
1819	APRT	130	96.7	133.5	80.6	87.3	71.9	1.50209	0.0329	0.074025	0.586967	none	1.13062
1820	CETN1	70.6	101	79.6	123.9	107.6	117.4	0.719977	0.033	0.0742074	-0.473977	none	1.12955
1821	HSPA4	101.9	105.9	106.1	96.3	99.3	90.6	1.09679	0.0332	0.0745717	0.133281	none	1.12743
1822	TRAPPC12	92.2	97.4	89	107.5	100.5	113.5	0.866563	0.0332	0.0745717	-0.206623	none	1.12743
1823	ABCA4	130.9	98.3	120.7	79.1	91.4	79.6	1.39904	0.0333	0.0746255	0.484438	none	1.12711
1824	ATP1A1	106.8	102.3	102.2	95	93.9	99.8	1.07828	0.0333	0.0746255	0.108734	none	1.12711
1825	DZIP1L	106.9	106.8	118.4	91.4	78.9	97.6	1.23964	0.0333	0.0746255	0.309923	none	1.12711
1826	AP1S2	101.2	107.1	117.3	96.4	90.2	87.8	1.18659	0.0333	0.0746255	0.24682	none	1.12711
1827	SYNJ2BP	88.7	82.8	91.9	115.3	98.5	122.8	0.782531	0.0334	0.074679	-0.35378	none	1.1268
1828	TREES_T100004794	136.8	100	193.5	53.3	60.7	55.6	2.53715	0.0334	0.074679	1.34321	none	1.1268
1829	CHMP4A	136.1	129.9	101.1	95.6	67.7	69.6	1.57621	0.0334	0.074679	0.656462	none	1.1268
1830	EVI5L	98	86.2	86	100.3	115	114.5	0.819284	0.0334	0.074679	-0.287564	none	1.1268
1831	TSPAN9	87.5	99.6	70.9	115	108.6	118.4	0.754386	0.0335	0.0748173	-0.406625	none	1.126
1832	TREES_T100009330	112.7	156.1	114.7	64.8	59.1	92.5	1.77218	0.0335	0.0748173	0.825526	none	1.126
1833	LOC102472184	122.1	118.9	112	74.6	68.8	103.5	1.42973	0.0337	0.0752212	0.515741	none	1.12366
1834	SMAP1	109.5	105.2	143.2	78.5	84.8	78.7	1.47893	0.0339	0.0756246	0.564549	none	1.12134
1835	COL12A1	71.3	78.9	84.8	122.8	98.4	143.8	0.643836	0.034	0.0757615	-0.635236	none	1.12055
1836	MYOF	102.7	102.1	107.1	94.5	93.7	99.9	1.08261	0.034	0.0757615	0.114514	none	1.12055
1837	IQGAP1	98.1	88.6	98	104.2	104.6	106.6	0.902663	0.0341	0.0759412	-0.14774	none	1.11952
1838	NDUFS5	107.1	103.1	130.6	87.5	85	86.7	1.31481	0.0342	0.0759914	0.39486	none	1.11924
1839	POR	99.8	96.3	96.7	100.9	101.9	104.4	0.953125	0.0342	0.0759914	-0.0692627	none	1.11924
1840	AASS	87.1	94.8	96.4	106.6	101.4	113.7	0.865092	0.0342	0.0759914	-0.209075	none	1.11924
1841	DOCK1	95	95.6	105.4	98.4	98.8	106.8	0.957482	0.0342	0.0759914	-0.0626835	none	1.11924
1842	DOCK1	96.8	95.8	102.8	96.7	99.8	108.2	0.957482	0.0342	0.0759914	-0.0626835	none	1.11924
1843	DOCK1	98.8	93.3	97	102.9	105.6	102.4	0.957482	0.0342	0.0759914	-0.0626835	none	1.11924
1844	ATP5MF	72.9	100.8	76.1	105.5	125.4	119.3	0.713307	0.0343	0.0760414	-0.487406	none	1.11895
1845	CUL5	84.3	99.5	94	108.6	104.4	109.3	0.86193	0.0343	0.0760414	-0.214358	none	1.11895
1846	GRM5	85.3	89.3	97.7	105.7	103.7	118.3	0.830943	0.0343	0.0760414	-0.267179	none	1.11895
1847	INTS13	122	98.4	114.1	84.2	89.6	91.7	1.25989	0.0343	0.0760414	0.333294	none	1.11895
1848	EIF3J	118.2	104.2	102.1	90.3	94.1	91.1	1.17786	0.0345	0.0763984	0.236166	none	1.11692
1849	DDRGK1	111	105.3	107.6	85.1	101.2	89.7	1.17355	0.0345	0.0763984	0.23088	none	1.11692
1850	PSMD9	112.9	128	100.5	92.7	80	86	1.31968	0.0346	0.0765335	0.400183	none	1.11615
1851	NPEPL1	90.8	94	100	103	103.6	108.5	0.90384	0.0346	0.0765335	-0.145861	none	1.11615
1852	RECQL	98.2	84.2	95.2	104.4	111.5	106.5	0.861042	0.0347	0.0767114	-0.215844	none	1.11514
1853	CLEC14A	86.8	99.5	74.5	109.3	108.5	121.4	0.768868	0.035	0.0773311	-0.379192	none	1.11165
1854	NDUFA2	97.5	89.3	96.1	103	103.2	111	0.891866	0.0352	0.0777292	-0.165101	none	1.10942
1855	SERPINB8	99.9	108.9	103.8	96.3	96.6	94.5	1.08768	0.0353	0.0779062	0.121258	none	1.10843
1856	XRCC5	99	108.3	113.7	92.6	95.4	91	1.15054	0.0354	0.0780391	0.202308	none	1.10769
1857	NFS1	79.6	102.1	69.1	111.6	113.4	124.1	0.718419	0.0354	0.0780391	-0.477103	none	1.10769
1858	LOC102491235	105.3	111.7	119.9	98	75.3	89.9	1.28002	0.0355	0.0782156	0.356161	none	1.10671
1859	GFPT2	164.3	110.4	110.5	65.3	73.7	75.8	1.7933	0.0357	0.078568	0.842614	none	1.10475
1860	CUL1	102.9	102.1	112.9	96.8	91.2	94.1	1.12691	0.0357	0.078568	0.172366	none	1.10475
1861	LUC7L2	93	98.7	95	108.7	100.7	104	0.914805	0.0358	0.0787439	-0.128463	none	1.10378
1862	CDIPT	92	90.9	100.9	102.6	106.3	107.3	0.897533	0.0359	0.0788755	-0.155963	none	1.10306
1863	SPON1	82.2	100.8	85.8	110.7	104.2	116.4	0.811349	0.0359	0.0788755	-0.301605	none	1.10306
1864	SLC12A4	97.6	92.1	89.1	108.4	99.9	112.9	0.867995	0.0361	0.0792262	-0.204241	none	1.10113
1865	XPO5	118.9	99	129.7	77.7	80.9	93.7	1.37772	0.0361	0.0792262	0.462288	none	1.10113
1866	SDS	122	101.5	167.7	66.9	72.3	69.5	1.87446	0.0362	0.0793126	0.906476	none	1.10066
1867	ARMC6	117.9	114.9	103.5	85.8	100	78	1.27483	0.0362	0.0793126	0.350304	none	1.10066
1868	CDC42	93.3	76.6	89.4	108.9	108.1	123.7	0.872367	0.0362	0.0793126	-0.196993	none	1.10066
1869	CDC42	99	95.3	105.5	94.9	100.8	104.5	0.872367	0.0362	0.0793126	-0.196993	none	1.10066
1870	ACOT9	93	91.6	98.5	102.8	102.5	111.5	0.893624	0.0363	0.0793987	-0.162261	none	1.10019
1871	KRT18	148.7	113.3	102.7	78	77.4	79.9	1.54994	0.0363	0.0793987	0.632209	none	1.10019
1872	APOC4	200.8	116.7	115.1	56.3	49.1	61.9	2.58577	0.0363	0.0793987	1.3706	none	1.10019
1873	TJP2	102.8	81.8	75.3	111.5	110.5	118.1	0.764187	0.0364	0.0795287	-0.388002	none	1.09948
1874	LEPROT	109.7	110.9	139	78	66.5	95.9	1.49584	0.0364	0.0795287	0.580956	none	1.09948
1875	ITGAL	99.1	112.8	130.2	86.7	87.5	83.8	1.32597	0.0365	0.07957	0.407047	none	1.09925
1876	CORO1A	118	101.9	135.2	80.8	94.1	69.9	1.45057	0.0365	0.07957	0.536622	none	1.09925
1877	HMOX2	102.5	108.5	109.4	87.8	91.2	100.6	1.14592	0.0365	0.07957	0.19651	none	1.09925
1878	PDZD8	84.8	101.5	87.8	106.5	106.4	112.9	0.841314	0.0365	0.07957	-0.249284	none	1.09925
1879	PLSCR4	66.9	92.7	94.3	116	122.8	107.3	0.733603	0.0366	0.0796994	-0.446929	none	1.09854
1880	TUBB6	99.8	92.7	95.1	101.3	107.1	104	0.920615	0.0366	0.0796994	-0.119331	none	1.09854
1881	COL15A1	92.4	68.5	79.5	118.4	139.3	101.8	0.668707	0.0367	0.0798286	-0.580555	none	1.09784
1882	SPR	86.3	100	92	108	111.1	102.6	0.865092	0.0367	0.0798286	-0.209075	none	1.09784
1883	FASN	101.5	102.3	102.5	97.9	100.2	95.6	1.0429	0.0368	0.0800018	0.0606021	none	1.0969
1884	UBA6	88.7	89.9	92.5	101	121.5	106.3	0.824513	0.0369	0.0800861	-0.278385	none	1.09644
1885	PRG2	27.3	37.6	40.3	173	233.2	88.5	0.212654	0.0369	0.0800861	-2.23342	none	1.09644
1886	UBE2N	95.9	100.7	110.2	100.6	100.7	91.9	1.11566	0.0369	0.0800861	0.157892	none	1.09644
1887	UBE2N	96.9	120	109.1	94.7	94.9	84.4	1.11566	0.0369	0.0800861	0.157892	none	1.09644
1888	TUFM	95	98.8	94.1	103.4	100.6	108.1	0.922461	0.037	0.0802587	-0.116441	none	1.09551
1889	TMEM19	104.5	104.2	109.7	97.1	86.8	97.8	1.13028	0.0371	0.0804312	0.176681	none	1.09458
1890	NUP210L	86	72	79.8	122.3	142.2	97.7	0.656543	0.0372	0.0806034	-0.607038	none	1.09365
1891	FUNDC2	83.3	85	100.3	112.7	102.4	116.2	0.810746	0.0373	0.0807755	-0.302679	none	1.09272
1892	PSMD14	106.3	103.8	132.3	87.8	86.8	83	1.32919	0.0375	0.0811638	0.41055	none	1.09064
1893	STAT5B	104	101.6	113.3	96.4	95	89.6	1.13488	0.0376	0.0812906	0.182534	none	1.08996
1894	CCHCR1	84.6	96.5	94	101.9	115.7	107.2	0.846983	0.0376	0.0812906	-0.239595	none	1.08996
1895	EIF6	108.8	150.4	107.9	72.5	85.9	74.5	1.57621	0.0377	0.0814171	0.656462	none	1.08928
1896	PMM2	85.1	95	99.5	107.8	104.2	108.5	0.872387	0.0377	0.0814171	-0.19696	none	1.08928
1897	CDC42BPB	98.7	98.8	95.3	103.8	100.3	103.1	0.953125	0.0378	0.0815881	-0.0692627	none	1.08837
1898	TRAPPC2L	94.2	83.5	98.4	102.8	112.1	108.9	0.852687	0.0379	0.0816692	-0.229912	none	1.08794
1899	NUDT3	106.2	109.5	148.9	77	73.8	84.7	1.5482	0.0379	0.0816692	0.630588	none	1.08794
1900	ACSS3	108.7	101.7	108.4	93.4	88	99.8	1.13371	0.0379	0.0816692	0.181055	none	1.08794
1901	ALOX15B	36	42.8	46.2	156.2	225.4	93.4	0.263158	0.038	0.0818397	-1.926	none	1.08704
1902	AK4	84.5	93.1	85.3	115	98	124	0.780119	0.0381	0.0820101	-0.358234	none	1.08613
1903	MYL7	84.6	61	52.1	139.6	96.7	166	0.491424	0.0382	0.0821803	-1.02496	none	1.08523
1904	CAB39L	79.9	91.1	94.4	123.8	104.1	106.7	0.793186	0.0383	0.0823502	-0.334269	none	1.08434
1905	LOC102496606	127	95.4	142.2	75	85.1	75.2	1.54951	0.0384	0.08252	0.631813	none	1.08344
1906	CHDH	84.8	87.5	87.2	130.4	109.6	100.5	0.762115	0.0385	0.0825992	-0.39192	none	1.08302
1907	SIRPA	106.5	102.9	126.8	92.4	88.6	82.7	1.27493	0.0385	0.0825992	0.350422	none	1.08302
1908	LOC114006729	93.8	162.5	135.3	68.8	73.6	66	1.87908	0.0385	0.0825992	0.910025	none	1.08302
1909	RPL19	113.2	119.4	97.6	87.4	92.1	90.4	1.22342	0.0387	0.0829376	0.290915	none	1.08125
1910	PKN3	98.6	113.9	110.1	94.2	94.5	88.8	1.16252	0.0387	0.0829376	0.217259	none	1.08125
1911	GPAT3	139.5	93.6	133	74	76.9	83	1.5652	0.0391	0.0837491	0.646346	none	1.07702
1912	RDX	93.7	100.9	90.3	105.3	102.9	106.9	0.904157	0.0392	0.083826	-0.145354	none	1.07662
1913	GOLIM4	103.4	125.4	104.4	88.9	86.6	91.5	1.24794	0.0392	0.083826	0.319549	none	1.07662
1914	CTSZ	110.1	110.6	167.3	69	78.5	64.5	1.83019	0.0392	0.083826	0.871992	none	1.07662
1915	NEDD4	97.4	91.5	88.4	114.7	99.9	108.2	0.859046	0.0394	0.084162	-0.219193	none	1.07488
1916	CIB1	90.3	94.1	90.2	118.7	100	106.7	0.843884	0.0394	0.084162	-0.244883	none	1.07488
1917	CASQ2	78.3	79.2	68.5	127.3	95.7	151	0.604278	0.0395	0.084238	-0.726715	none	1.07449
1918	RASA4	94	95.2	94.4	107.7	98.4	110.3	0.896334	0.0395	0.084238	-0.157892	none	1.07449
1919	ATP5MG	90.2	89.2	96.1	107.5	99.9	117.1	0.848998	0.0395	0.084238	-0.236166	none	1.07449
1920	MYLK3	76.7	91.6	99.9	114.2	109.5	108	0.808562	0.0397	0.0845267	-0.30657	none	1.07301
1921	APIP	86.1	96.4	98.6	104.8	109.5	104.5	0.881744	0.0397	0.0845267	-0.181568	none	1.07301
1922	TPM3	88.7	98.4	71.8	115.5	120.9	104.7	0.759015	0.0397	0.0845267	-0.3978	none	1.07301
1923	SDF4	84.7	92.5	92.5	103.6	104.2	122.5	0.81653	0.0398	0.0846478	-0.292421	none	1.07238
1924	SLC27A3	84	97.5	93	102.8	106.4	116.3	0.843318	0.0398	0.0846478	-0.245851	none	1.07238
1925	IREB2	114.3	99	136.8	87	81.7	81.2	1.40096	0.0399	0.0848145	0.486416	none	1.07153
1926	DNTTIP1	80.1	96.6	93.9	116.3	102.3	110.8	0.821494	0.04	0.0849811	-0.283679	none	1.07068
1927	MON2	104.8	103.3	128.1	87.5	87.5	88.9	1.27397	0.0401	0.0851474	0.349328	none	1.06983
1928	HNRNPA3	106.8	101.1	105.5	92.9	93.4	100.4	1.09313	0.0402	0.0853136	0.128463	none	1.06898
1929	USF3	143.2	93.4	137	85.3	70.3	70.8	1.65018	0.0404	0.0855529	0.72262	none	1.06777
1930	SYNJ1	101.6	109.1	116.9	92.7	97.1	82.6	1.20264	0.0404	0.0855529	0.266209	none	1.06777
1931	FERMT3	107	99.5	115.4	90.7	91.4	96	1.1575	0.0404	0.0855529	0.211009	none	1.06777
1932	TOR1AIP2	109.5	111.2	105.3	90.5	82.2	101.3	1.18978	0.0404	0.0855529	0.250696	none	1.06777
1933	PEX11G	76.3	87.5	89.6	114.5	99.5	132.5	0.731313	0.0405	0.0856722	-0.451439	none	1.06716
1934	AGXT	109.4	100.2	110	99.5	90.3	90.6	1.1398	0.0405	0.0856722	0.188781	none	1.06716
1935	TM9SF3	102.2	107.4	102.1	92.3	97.7	98.4	1.08079	0.0406	0.0858375	0.112087	none	1.06632
1936	MAP2K6	132.9	101.6	109	81.3	89.5	85.6	1.3397	0.0407	0.0860026	0.421914	none	1.06549
1937	PHLDB2	95.7	100.5	92.5	103.2	105.8	102.4	0.927103	0.0408	0.0861675	-0.109198	none	1.06466
1938	SEC62	106.5	86.5	152.5	80	85.6	88.9	1.2478	0.0409	0.0862858	0.319386	none	1.06406
1939	SEC62	108.7	112.5	99.5	92	90.5	96.9	1.2478	0.0409	0.0862858	0.319386	none	1.06406
1940	PCCA	86	97	98	104.4	104.6	109.9	0.881154	0.0409	0.0862858	-0.182534	none	1.06406
1941	ANXA11	99.2	104.5	105	97.8	95.9	97.6	1.05973	0.041	0.0864039	0.0836998	none	1.06347
1942	EIF4H	128.6	123.9	96.8	81.4	92.9	76.4	1.3933	0.041	0.0864039	0.478505	none	1.06347
1943	COL6A6	81.5	89.9	100.3	104.1	115.4	108.8	0.827597	0.0411	0.0865681	-0.273	none	1.06264
1944	HMGCS1	166.9	113.9	105.3	70.2	75	68.7	1.80505	0.0413	0.086803	0.852038	none	1.06147
1945	RBBP4	93.7	100.2	92.8	103.1	102.1	108.2	0.914805	0.0413	0.086803	-0.128463	none	1.06147
1946	PPP1R36	75.6	94.1	82.7	115.4	132.1	100.1	0.726122	0.0413	0.086803	-0.461716	none	1.06147
1947	SHTN1	127.5	100.2	109	86	85.9	91.4	1.27877	0.0413	0.086803	0.354756	none	1.06147
1948	HMBS	118.7	98.1	114.9	84.2	88.6	95.5	1.2363	0.0414	0.0869666	0.306032	none	1.06065
1949	TIE1	89.7	83.6	99.1	110.6	115.8	101.2	0.831502	0.0415	0.0870834	-0.266209	none	1.06006
1950	DOCK7	76.1	95.5	96.6	109.2	115.7	106.9	0.808318	0.0415	0.0870834	-0.307005	none	1.06006
1951	PGAM1	98	109.7	112.9	94	91.1	94.3	1.14746	0.0416	0.0872	0.198442	none	1.05948
1952	ACTN2	87.9	76.8	77.3	119.9	97.3	140.8	0.675978	0.0416	0.0872	-0.564953	none	1.05948
1953	LOC102495237	87.1	83.6	99	112.9	117.1	100.4	0.816283	0.0418	0.0875257	-0.292858	none	1.05786
1954	MSLN	102.4	121.4	104.1	91.1	93.4	87.5	1.20551	0.0418	0.0875257	0.269649	none	1.05786
1955	FBP1	50.7	46.5	49.2	158.3	207.5	87.9	0.32268	0.042	0.0878976	-1.63182	none	1.05602
1956	ATP6V1D	111.7	102	135.9	93.2	77.1	80.2	1.39561	0.0422	0.0882691	0.480895	none	1.05419
1957	HSPH1	102.5	114	116.5	89.9	99.1	78	1.24719	0.0423	0.088384	0.318682	none	1.05363
1958	SAFB	101.7	79.8	84.1	103.6	116.5	114.3	0.794258	0.0423	0.088384	-0.33232	none	1.05363
1959	DYNC1I1	93	89.9	93.8	102.9	102.3	118	0.856126	0.0424	0.0884987	-0.224105	none	1.05306
1960	CASP8	112.7	99.2	121.1	90.5	81.6	94.9	1.24719	0.0424	0.0884987	0.318682	none	1.05306
1961	LOC102482204	70.1	94.9	81.3	121	99.5	133.2	0.696353	0.0425	0.0885661	-0.52211	none	1.05273
1962	VIM	120.7	116.4	96.8	89.7	92	84.4	1.25479	0.0425	0.0885661	0.327448	none	1.05273
1963	ACO1	99.4	106.4	114.5	91.9	91.6	96.2	1.14516	0.0425	0.0885661	0.195544	none	1.05273
1964	LOC102476367	90	88.7	93	110.8	97.9	119.6	0.827597	0.0426	0.0886333	-0.273	none	1.0524
1965	SPOCK2	80.6	104.5	71.6	114.1	115.7	113.5	0.747742	0.0426	0.0886333	-0.419387	none	1.0524
1966	LOC102480149	132.1	117.8	106.1	72.4	101.8	69.9	1.45842	0.0426	0.0886333	0.544405	none	1.0524
1967	ARHGEF26	82.4	90.7	101.9	107.6	107.7	109.8	0.845894	0.0427	0.0887003	-0.241452	none	1.05208
1968	NUP133	101.4	101.8	111.1	95.4	96.4	93.9	1.10011	0.0427	0.0887003	0.137641	none	1.05208
1969	ITPR2	82.1	95.1	101.4	108.7	100.4	112.3	0.912655	0.0427	0.0887003	-0.131858	none	1.05208
1970	ITPR2	94.9	94.3	104.8	105.8	96.5	103.7	0.912655	0.0427	0.0887003	-0.131858	none	1.05208
1971	LOC102479733	86.5	98.7	80.1	112.8	101.1	120.7	0.792887	0.0428	0.088861	-0.334813	none	1.05129
1972	ENOPH1	81.1	103.5	70.9	114.2	120.7	109.7	0.741439	0.0429	0.0889744	-0.431599	none	1.05073
1973	PLEK	118.6	98.6	153	78.7	78	73.1	1.61097	0.0429	0.0889744	0.687926	none	1.05073
1974	THOC5	102.2	105.9	112.9	90.6	88.3	100.1	1.15054	0.043	0.0891347	0.202308	none	1.04995
1975	PLAA	99.4	107.5	116.2	90.5	90.1	96.4	1.16643	0.0432	0.089502	0.222095	none	1.04817
1976	CRP	233.5	110	126.1	42.6	43	44.8	3.60123	0.0434	0.0898689	1.84849	none	1.04639
1977	MPDU1	105.9	101.5	111.2	95.5	87.6	98.3	1.1322	0.0436	0.0902354	0.179124	none	1.04462
1978	LOC102484756	92.2	101.2	90.2	107	107.2	102.2	0.896334	0.0437	0.0903947	-0.157892	none	1.04386
1979	RPL14	102.9	121.2	115.2	83.6	100.8	76.4	1.301	0.0441	0.0911261	0.379618	none	1.04036
1980	MAN2A2	107.4	105.6	128	86.5	75.6	96.8	1.31711	0.0441	0.0911261	0.397377	none	1.04036
1981	LOC102491433	97.6	80.8	92.4	112.4	115.9	100.9	0.8226	0.0443	0.091443	-0.281737	none	1.03885
1982	SF3A1	100.2	110.4	108.7	89.1	92	99.6	1.13751	0.0443	0.091443	0.185883	none	1.03885
1983	ANKRD44	97.4	83	98.1	107	106.3	108.2	0.866252	0.0444	0.0915531	-0.207141	none	1.03833
1984	LGALSL	94.9	85.2	95.7	107.6	100.6	115.9	0.850972	0.0444	0.0915531	-0.232817	none	1.03833
1985	PFDN5	111.7	99.4	110.6	93.7	97.6	87	1.15595	0.0445	0.0917111	0.209075	none	1.03758
1986	GZMK	105.6	102.4	129.5	85	88.5	89.1	1.28522	0.0447	0.0919784	0.362021	none	1.03631
1987	HIBCH	76	86.1	97.2	113.2	101.4	126.1	0.76108	0.0447	0.0919784	-0.39388	none	1.03631
1988	RAB3A	116.1	97.8	112.1	92.3	94.7	87	1.18978	0.0447	0.0919784	0.250696	none	1.03631
1989	PLVAP	151.3	110.3	104.2	73.2	84.9	76.2	1.56125	0.0448	0.0921358	0.642698	none	1.03557
1990	LOC102492978	257.1	108.6	133.1	35.5	35.8	29.9	4.92885	0.045	0.0924987	2.30125	none	1.03386
1991	WASHC2C	102.5	112.6	154.3	78.9	80.3	71.4	1.60191	0.0452	0.0928612	0.679791	none	1.03217
1992	HAUS5	97.7	87.3	88.5	102.1	119	105.3	0.837929	0.0453	0.0928721	-0.2551	none	1.03211
1993	ODAD3	93.8	81.4	92.2	122.1	110.7	99.7	0.804211	0.0453	0.0928721	-0.314355	none	1.03211
1994	SIGIRR	90.4	66.3	98.6	108.9	114.2	121.7	0.740429	0.0453	0.0928721	-0.433566	none	1.03211
1995	HEBP2	82	79.9	91.2	109.1	135.9	102	0.729395	0.0453	0.0928721	-0.455228	none	1.03211
1996	SRGAP2	90.6	101.3	92.9	107.9	103.8	103.6	0.903267	0.0454	0.0930285	-0.146776	none	1.03138
1997	PLCD1	87.8	99.6	92.3	107.6	100.8	111.9	0.873244	0.0455	0.0931362	-0.195544	none	1.03088
1998	LTBP4	95.3	101	90.7	105.2	103.3	104.6	0.91664	0.0455	0.0931362	-0.125573	none	1.03088
[truncated: 2,072 more rows]
