# Supplementary material for: Evaluation and Characterization of Acute respiratory distress syndrome in tree shrews through TMT proteomic method
Source: PLoS One. 2025 Apr 16;20(4):e0319752. doi: 10.1371/journal.pone.0319752 (PMC12002456; doi:10.1371/journal.pone.0319752)
Supplement: S2 Table — (XLS) [file pone.0319752.s002.xls]

## Sheet: Sheet1
Table S2 Identified and quantified 1.5-fold DEPs
NO.	Symbol	Accession	T1	T2	T3	CK1	CK2	CK3	FC	p	FDR	log2FoldChange	group
01	TYROBP	L8XZ97	129.9	137.4	130.4	71.4	72	58.9	1.96589	0.000186	0.004905	0.975184	up
02	GNG7	L8XZD1	64	77.7	79.9	124.8	116.8	136.9	0.585469	0.00242	0.0146998	-0.772335	down
03	PTBP1	L8XZI2	143.3	103.9	125.1	75.3	69.8	82.5	1.63576	0.0157	0.0441626	0.709965	up
04	REEP6	L8XZK1	61.2	81.4	73.4	130.1	118.9	135.1	0.562354	0.00178	0.0126078	-0.830451	down
05	SPTBN2	L8XZR7	89.5	83.8	66.3	119.1	130.7	110.6	0.664817	0.0114	0.0361046	-0.588971	down
06	ERH	L8XZU1	87	59.4	60.5	133.8	150.5	108.8	0.526329	0.0148	0.0426396	-0.925963	down
07	LRRC23	L8Y096	65.1	80.6	77.4	135.6	117.6	123.6	0.592091	0.00195	0.0130354	-0.756108	down
08	CD47	L8Y0C4	65.7	84.1	68.1	132.2	131.2	118.7	0.57027	0.00163	0.0121599	-0.810284	down
09	LOC102479615	L8Y0F0	147.2	142.6	144.1	55.3	54.2	56.6	2.61228	5.06e-07	0.000198554	1.38531	up
10	TEKT3	L8Y0G2	72.9	78.4	82	118.6	122.5	125.6	0.636215	0.000182	0.004905	-0.652414	down
11	FGG	L8Y0J9	198.7	148.2	115.4	45.7	46.2	45.8	3.3573	0.0111	0.0355562	1.7473	up
12	STEAP4	L8Y0Q6	146.7	149.8	161	44.4	52.3	45.7	3.21278	3e-05	0.00199525	1.68382	up
13	HMGXB4	L8Y150	138.8	129.2	147.7	63.3	77.3	43.8	2.25434	0.00225	0.0141038	1.1727	up
14	HIGD1B	L8Y1I6	61.5	66.9	64.4	124.3	131.5	151.5	0.473361	0.000991	0.00948061	-1.07899	down
15	TF	L8Y204	139.6	115.9	136.4	69.3	70.3	68.5	1.88323	0.00119	0.0103081	0.913209	up
16	ITIH3	L8Y275	137.9	125.7	130.6	71.3	66.2	68.3	1.91545	8.19e-05	0.00356178	0.937685	up
17	OS9	L8Y2G7	131.3	118.6	131.8	69.4	75.8	73.1	1.74851	0.000317	0.00592267	0.806127	up
18	LOC102494082	L8Y2L8	138.9	138.5	145.3	61	58.2	58.1	1.81228	3.34e-05	0.00208034	0.857806	up
19	LOC102494082	L8Y2L8	121.2	124.3	105.1	84	85	80.4	1.81228	3.34e-05	0.00208034	0.857806	up
20	OTUD7B	L8Y2Z0	65.2	72.6	77.4	118.4	140.6	125.8	0.559252	0.0016	0.0120276	-0.838431	down
21	LOC102489647	L8Y2Z5	69.3	96.3	66.6	121.7	122.3	123.9	0.63115	0.00891	0.0306038	-0.663946	down
22	EPCAM	L8Y3H2	66.4	67.3	84.8	130.7	124.7	126.1	0.572739	0.000968	0.00944091	-0.80405	down
23	PGRMC1	L8Y3H9	33.7	36.3	35.3	179.1	144.6	171	0.212856	0.000241	0.00521763	-2.23205	down
24	DAG1	L8Y3L3	74.9	83.6	76.5	124	120.1	120.9	0.643836	0.000121	0.00416495	-0.635236	down
25	PRPH	L8Y3L4	80.9	83.9	68.1	119.9	117.2	130	0.634432	0.00198	0.0131019	-0.656462	down
26	SLC1A4	L8Y3U8	108.6	132.1	151.1	72.5	71.8	63.9	1.88184	0.00829	0.0294123	0.912147	up
27	GAPDH	L8Y3Y8	129.4	143.9	114.7	69.5	70.8	71.7	2.1679	6.37e-11	2.49959e-07	1.1163	up
28	GAPDH	L8Y3Y8	140.2	122.8	155.8	53.9	63.4	63.9	2.1679	6.37e-11	2.49959e-07	1.1163	up
29	GAPDH	L8Y3Y8	138.1	149	137.9	62.3	52.3	60.4	2.1679	6.37e-11	2.49959e-07	1.1163	up
30	CEP120	L8Y431	76.8	77.5	76.6	128	123.7	117.4	0.625576	0.000118	0.00416495	-0.676744	down
31	GET4	L8Y468	82.6	80.4	72.6	118.4	121.9	124.1	0.646542	0.000242	0.00521763	-0.629183	down
32	TSR1	L8Y4H1	123	123.3	118.3	74.2	79	82.3	1.5482	0.000113	0.00410236	0.630588	up
33	GRN	L8Y4N2	124.7	133.4	144.8	65.3	70.5	61.3	2.04414	0.000429	0.00672686	1.03149	up
34	LTF	L8Y4U5	155.6	141.3	137.2	54.5	53.6	57.7	2.61821	9.73e-05	0.00380971	1.38858	up
35	MCEMP1	L8Y4W7	155.3	124	151.4	56.6	56.8	55.9	2.544	0.000902	0.00912229	1.3471	up
36	PLOD2	L8Y510	143	120.6	126.7	73.6	68.4	67.7	1.86123	0.000972	0.00944091	0.896257	up
37	PSAP	L8Y544	127.2	122.4	155.1	67.5	68.7	59	2.07326	0.00279	0.0159824	1.0519	up
38	CLEC3B	L8Y554	56	50.9	66.5	153.9	117.7	155.1	0.406375	0.00298	0.0165717	-1.29912	down
39	ETF1	L8Y5A1	129.5	118.5	118.3	76.7	82.2	74.8	1.56739	0.000512	0.00725303	0.648368	up
40	RPL31	L8Y5B8	114.3	121	133	76.3	80.3	75.1	1.58398	2.54e-07	0.000124587	0.663554	up
41	RPL31	L8Y5B8	120.8	129.1	117.4	67.7	82.5	82.5	1.58398	2.54e-07	0.000124587	0.663554	up
42	GP9	L8Y5D6	82.5	81.9	64.7	136.2	105	129.7	0.617687	0.0133	0.0401455	-0.695053	down
43	LRRC59	L8Y5Q4	129.1	132.2	124.9	72.2	71.5	70.1	1.80636	1.28e-05	0.00164808	0.853086	up
44	STAB1	L8Y5X1	128.4	131.1	139.6	70.9	61.9	68	1.98755	0.000104	0.003924	0.990991	up
45	CFP	L8Y675	139.2	111.3	115.8	78.1	82.5	73	1.56807	0.00819	0.0292077	0.648985	up
46	LOC102475532	L8Y6D3	144.1	118.7	141.7	61.8	68.4	65.4	2.068	0.00111	0.00989838	1.04823	up
47	SLC22A13	L8Y6D9	85.9	77.6	70.5	111.5	130.2	124.4	0.63917	0.00343	0.0179458	-0.645729	down
48	ACKR1	L8Y6J8	74.2	95.5	53.9	123.4	129.6	123.3	0.594207	0.014	0.0411506	-0.750963	down
49	C3	L8Y6N5	168.3	118.2	134.7	59.7	62.9	56.2	2.3557	0.00556	0.0230385	1.23616	up
50	CRB3	L8Y6P0	73.7	94.3	68	120.3	109.1	134.7	0.648174	0.0173	0.0472738	-0.625548	down
51	GMPPA	L8Y6Q2	113.1	118.4	133.7	71.6	72.9	90.4	1.5547	0.00739	0.0273312	0.63664	up
52	FYN	L8Y6S2	79	74.3	66.1	127.7	132.8	120.1	0.655629	6.72e-06	0.00131846	-0.609048	down
53	FYN	L8Y6S2	81.6	91.5	82.7	113.4	110.7	120.1	0.655629	6.72e-06	0.00131846	-0.609048	down
54	LOC102479421	L8Y6Y2	46	65.6	61.8	140.5	127	159.1	0.40647	0.00159	0.0120276	-1.29878	down
55	PLBD1	L8Y704	113.6	124.3	125.8	77	82.4	76.8	1.5398	0.000565	0.00755536	0.62274	up
56	CADM1	L8Y732	63.9	89.8	62.7	118	137.4	128.2	0.564129	0.00598	0.0240827	-0.825902	down
57	KIF2B	L8Y767	74.9	76.6	64.3	140.9	127.7	115.6	0.561687	0.00245	0.0148361	-0.832163	down
58	TMEM97	L8Y769	123.2	113.1	128.8	74	74.6	86.3	1.55428	0.00205	0.013407	0.636245	up
59	HEXB	L8Y7M6	116.2	134.6	131	67.6	80	70.6	1.74977	0.00128	0.0107094	0.807166	up
60	CDKN1B	L8Y7M8	67.4	84.2	82.9	122.1	134.5	108.9	0.641587	0.00883	0.0304205	-0.640283	down
61	SLC13A5	L8Y7N0	70.2	65.3	69.1	137.8	117.5	140.2	0.51732	0.00098	0.00944845	-0.950872	down
62	CLUH	L8Y7U9	104.5	120.2	141.9	84.6	76.2	72.8	1.56935	0.0177	0.0478999	0.650167	up
63	RPL6	L8Y7V0	118.7	119.2	111.3	80.1	83.9	86.9	1.58831	8.73e-06	0.00153207	0.667494	up
64	RPL6	L8Y7V0	125.5	117.9	143.9	69.9	71.5	71.4	1.58831	8.73e-06	0.00153207	0.667494	up
65	SFTPB	L8Y817	79.7	71.7	77.1	123.8	133.5	114.2	0.615074	0.0014	0.0112574	-0.701168	down
66	A2M	L8Y826	156.4	128	105.5	69.8	76.1	64.1	1.85667	0.0166	0.0458398	0.892715	up
67	PKM	L8Y869	126.3	125.1	134.9	70.1	74.4	69.1	1.80852	7.89e-05	0.00355866	0.85481	up
68	FABP4	L8Y884	70.4	79.7	85.3	125.2	129.8	109.5	0.645816	0.00463	0.0208111	-0.630804	down
69	SLC4A1	L8Y8C4	84.3	73.8	81.2	119	114.7	127	0.663432	0.00105	0.00967183	-0.591979	down
70	S100A10	L8Y8N6	71.3	79.7	76.6	123.6	120	128.9	0.611007	0.000171	0.00486235	-0.71074	down
71	SEPTIN8	L8Y8N7	80.9	72.8	76.7	127.7	118.2	123.7	0.623377	0.000212	0.00502836	-0.681824	down
72	HRAS	L8Y8Q7	87.2	71.2	74.9	120.3	124	122.4	0.636215	0.000852	0.00902931	-0.652414	down
73	RPL10	L8Y8T7	122.5	122.3	126	74.5	78.7	76	1.6178	1.05e-05	0.00164808	0.694034	up
74	RPL37	L8Y8V7	122.5	132.7	117.5	76.9	73.9	76.6	1.63896	0.00045	0.00672899	0.712783	up
75	LOC102496681	L8Y8Y2	58.9	76.9	70	130.8	113.5	150	0.521938	0.00594	0.0240047	-0.938051	down
76	SLC11A2	L8Y902	114	112.4	146.8	76.3	74.3	76.2	1.6455	0.0122	0.0377248	0.718528	up
77	NFKB2	L8Y988	130.8	121.7	146.3	64.6	66.2	70.5	1.98112	0.000879	0.00902931	0.986318	up
78	PCNA	L8Y9B1	138.9	107.7	126.2	75.1	77.9	74.3	1.64012	0.00602	0.0241786	0.713804	up
79	PLP1	L8Y9E0	56.4	66.6	67.8	136.4	113.3	159.5	0.466276	0.00622	0.0246538	-1.10074	down
80	THBD	L8Y9T9	80.7	87.1	58.4	113.6	124.2	136	0.605136	0.0105	0.034335	-0.724668	down
81	MYO1C	L8Y9V0	74.8	80.7	79.6	120.5	119	125.4	0.644286	8.22e-05	0.00356178	-0.634227	down
82	COL6A2	L8Y9Z7	69.4	86	74.5	123.1	123.1	124	0.621016	0.000683	0.0082069	-0.687298	down
83	ITGA2B	L8YA38	91.9	67.3	79.2	127.1	108.1	126.4	0.659292	0.0122	0.0377248	-0.60101	down
84	F3	L8YA64	143.6	120.6	144.2	63	70.1	58.5	2.13152	0.00104	0.00967183	1.09189	up
85	HEXA	L8YA92	108.6	117.2	137.6	78.8	81.5	76.2	1.53658	0.00838	0.0295446	0.619718	up
86	SYK	L8YAA3	121.3	106.1	143.2	76.6	78.8	73.9	1.61622	0.0123	0.0379742	0.692627	up
87	NCALD	L8YAB2	59.9	71.5	70.1	130.6	129.3	138.6	0.505646	0.000149	0.00452769	-0.9838	down
88	IPO7	L8YAB8	128.4	117.1	117.4	74.7	76.9	85.6	1.52993	0.0011	0.00987735	0.613468	up
89	NACA	L8YAG9	123.7	117.4	119.6	81.7	87.3	70.2	1.50794	0.00165	0.0122487	0.592582	up
90	C6	L8YAL2	165	121	128.4	59.6	66.2	59.8	2.23276	0.0052	0.022131	1.15883	up
91	MAGED2	L8YAM3	115.7	126.3	118.6	79.1	84.9	75.5	1.50564	0.000645	0.00798416	0.590374	up
92	SMC4	L8YAM6	128.3	111.2	126.2	71.8	88	74.4	1.56149	0.004	0.0193539	0.64292	up
93	EDC3	L8YAN1	42.2	44	39.7	158.4	115.4	200.3	0.265556	0.00911	0.031112	-1.91291	down
94	SERPINA3	L8YAY8	160.2	115.8	124.6	65.9	64.1	69.3	2.01004	0.00797	0.028692	1.00722	up
95	CIAO1	L8YB09	115	123.2	135.7	80.9	75.8	69.5	1.65296	0.002	0.0131457	0.725054	up
96	DNAH5	L8YB74	74	77.8	88	120	110.1	130.1	0.665741	0.00489	0.0214834	-0.586967	down
97	CFAP58	L8YBD1	72.3	80.8	75.4	125.4	123.8	122.3	0.615074	5.53e-05	0.00290899	-0.701168	down
98	RPL34	L8YBR7	114.4	126.3	122.4	78.9	77.3	80.7	1.53271	0.000319	0.00592267	0.616089	up
99	LOC114005255	L8YC88	137.9	114.8	113.1	79.4	84.6	70.3	1.56125	0.0083	0.0294211	0.642698	up
100	ATRN	L8YCL0	134.3	118.1	116.9	76.3	77	77.3	1.60147	0.00119	0.0103081	0.679401	up
101	PLD6	L8YCQ0	188.1	229	126.1	17.9	21.7	17.2	9.56338	0.00564	0.0232962	3.25752	up
102	CTSB	L8YCS8	128.6	129.5	156.6	65.6	65.8	53.8	2.2392	0.00157	0.0120091	1.16298	up
103	COL6A1	L8YCU5	67.5	84.4	70.2	125.3	125.9	126.7	0.587722	0.000589	0.00760275	-0.766795	down
104	GNLY	L8YDF1	63.3	68.3	67.1	139.9	137.5	124	0.495017	0.000198	0.004905	-1.01445	down
105	LCP1	L8YDN6	123.4	118.9	143.1	71.8	78.4	64.4	1.7959	0.00254	0.0151015	0.844706	up
106	F11R	L8YDU8	71.8	73.4	78.5	131	121.7	123.6	0.594472	0.000128	0.00429292	-0.750318	down
107	LRRN4	L8YE93	141.2	151	113	65	58	71.7	2.08115	0.00434	0.0202499	1.05738	up
108	PTPN2	L8YEF0	149	131.4	148.9	57	54.4	59.3	2.51494	0.000138	0.00439868	1.33052	up
109	LOC102501221	L8YEV6	153.9	129.9	125.4	63.1	69.5	58.2	2.14465	0.00152	0.011718	1.10074	up
110	Calmodulin	L8YEY0	72.2	90	75.5	117.6	118.1	126.6	0.656086	0.00258	0.0153161	-0.608043	down
111	CFI	L8YF11	162.9	124.9	125	62.4	62.2	62.6	2.20513	0.00402	0.019379	1.14086	up
112	ALPK1	L8YF15	74.4	78.1	68.2	126.7	114	138.6	0.581861	0.00232	0.0143591	-0.781253	down
113	LOC102492791	L8YF16	115.6	112.5	134.8	81.2	83.3	72.5	1.53122	0.00555	0.0230385	0.614685	up
114	SKAP2	L8YF47	143.7	115.2	148.8	60	61.4	70.9	2.12012	0.00285	0.0161844	1.08415	up
115	OSBPL3	L8YF52	131.8	135.1	127.9	66.7	67.7	70.9	1.92304	1.31e-05	0.00164808	0.943388	up
116	CAV1	L8YF59	61.7	71.4	62.4	136.1	127.1	141.3	0.483313	0.000178	0.004905	-1.04897	down
117	HPX	L8YFE1	171	148.8	140.4	45.9	40.3	53.6	3.29185	0.00042	0.00672686	1.7189	up
118	UPP1	L8YFF1	116.9	110.4	132.9	79.8	79.4	80.6	1.50209	0.00389	0.0190566	0.586967	up
119	DRG2	L8YFW7	121.7	125.2	147.1	68.2	62.7	75.1	1.91262	0.00199	0.0131019	0.935551	up
120	RPL27A	L8YG01	117.1	128.5	131.4	72.7	74.5	75.7	1.69134	0.000322	0.00592267	0.758168	up
121	HYPK	L8YG22	145.8	118	114.7	67.9	76.8	76.9	1.70803	0.0071	0.0267374	0.772335	up
122	SERPINB1	L8YG34	129.6	110.9	142.9	71.2	84.8	60.7	1.76927	0.00874	0.0301899	0.823151	up
123	RPL8	L8YGN9	115.9	134.9	111.1	79.6	75.5	83	1.51995	0.00554	0.0230385	0.604023	up
124	GSDME	L8YGQ0	138.5	126.2	161.3	57	63.2	53.7	2.44968	0.0014	0.0112574	1.2926	up
125	CDR2	L8YGS8	110.8	153.2	134.6	68.6	60.8	72.1	1.97816	0.00667	0.0257103	0.984162	up
126	LOC102471209	L8YGS9	81.5	71.2	72.4	125.3	127.6	122	0.600427	0.000163	0.00477322	-0.73594	down
127	MFAP4	L8YHP3	52.3	77.6	62	137.9	129.1	141.1	0.470228	0.000923	0.00921591	-1.08857	down
128	RDH8	L8YHS9	160.2	118.9	111.6	69.3	69.7	70.4	1.86581	0.0162	0.0450204	0.8998	up
129	SLC43A1	L9J8G5	77.4	67.3	60.8	128.5	128.6	137.4	0.520913	0.000371	0.00630218	-0.940887	down
130	FHL1	L9J8N6	69.7	77.6	67.1	128.1	114	143.5	0.556017	0.00328	0.01744	-0.8468	down
131	EIF4G1	L9J8R3	127.8	115.3	126.1	75.1	78.2	77.5	1.59965	0.000331	0.00593079	0.677759	up
132	PYGL	L9J8X4	151	114.9	144.6	63.1	67.8	58.6	2.16623	0.00299	0.0165717	1.11518	up
133	GPR137C	L9J8Y2	122.2	121.5	124.7	76.6	79.2	75.9	1.58999	5.27e-06	0.00121644	0.669015	up
134	PDLIM3	L9J903	75.3	75	75.6	123.2	132.1	118.7	0.604011	0.000234	0.00521763	-0.727354	down
135	LOC102487300	L9J905	110.3	97.5	136.7	83.4	73.5	98.6	1.73999	0.000107	0.00399874	0.79908	up
136	LOC102487300	L9J905	174.6	115	123.1	66.3	52.7	68.2	1.73999	0.000107	0.00399874	0.79908	up
137	LOC102487300	L9J905	168.5	96.1	121.2	60.8	64.9	88.5	1.73999	0.000107	0.00399874	0.79908	up
138	RPS29	L9J929	126.9	123.2	111.2	79.6	79.5	79.5	1.51425	0.000991	0.00948061	0.598603	up
139	EIF5	L9J9J2	147.9	101.3	164.3	61.5	65.3	59.7	2.21716	0.0162	0.0450204	1.14871	up
140	CERS4	L9J9N1	125.7	135	124.9	66	60.2	88.3	1.79767	0.00339	0.0177839	0.846127	up
141	S100A1	L9J9P5	73.5	69.2	72.3	127.2	122.4	135.4	0.558442	0.000145	0.00451571	-0.840522	down
142	S100A12	L9J9Q9	179.6	127.9	179.1	35.1	40.8	37.5	4.29101	0.00195	0.0130354	2.10132	up
143	DPP4	L9J9V1	69.4	84.8	79.6	123.6	115.6	127	0.638449	0.00145	0.0114253	-0.647357	down
144	MYH14	L9J9W2	69.4	79.7	77.8	126.2	121.8	125	0.608311	0.000142	0.00445766	-0.717119	down
145	S100A9	L9J9Y0	164.2	128.3	146.7	52.6	53.2	55.1	2.72965	0.000871	0.00902931	1.44871	up
146	RPS6	L9J9Z3	119.2	115.5	96.5	81.6	78.4	108.7	1.51355	1.37e-06	0.000413529	0.597934	up
147	RPS6	L9J9Z3	124.5	123.4	123.7	73	79.2	76.2	1.51355	1.37e-06	0.000413529	0.597934	up
148	RPS6	L9J9Z3	130.1	137.2	113.6	71	68.4	79.5	1.51355	1.37e-06	0.000413529	0.597934	up
149	ITGA8	L9JA52	55	66.8	62.4	138	133.9	143.9	0.443001	6.79e-05	0.00328938	-1.17462	down
150	KDELR1	L9JA64	120.6	127.2	134.8	72	64.7	80.5	1.76151	0.00085	0.00902931	0.816813	up
151	TNFAIP2	L9JA74	122.9	121.9	160.3	63.3	60.4	71.2	2.0785	0.0058	0.0236828	1.05554	up
152	AK7	L9JA91	53.8	62.2	69.6	145.2	127.9	141.2	0.447985	0.00039	0.00658491	-1.15848	down
153	S100A8	L9JAM5	186.7	141.4	156.4	37.6	38.5	39.5	4.19118	0.000768	0.00876056	2.06736	up
154	SACS	L9JAP2	133.1	112.8	150.3	72.3	59.8	71.6	1.94502	0.00517	0.0220512	0.959783	up
155	SPAG1	L9JAP4	126.9	120.9	117.7	82.4	70	82.1	1.55864	0.000872	0.00902931	0.640283	up
156	NMT2	L9JAV6	161.5	111.2	175.4	52.3	47.3	52.5	2.94609	0.00728	0.0270518	1.5588	up
157	CHI3L1	L9JAY0	125.5	122.2	138.9	70.5	71	71.9	1.81162	0.000353	0.00614644	0.857281	up
158	SPTA1	L9JB99	86.1	74.1	73.9	122.2	117	126.7	0.639792	0.000864	0.00902931	-0.644324	down
159	PFKFB2	L9JBT2	137.3	130.2	142.8	61.4	65.3	62.9	2.16403	4.28e-05	0.00251253	1.11372	up
160	UBE2H	L9JBU9	137.2	105.7	139.2	69.9	71.8	76.3	1.75275	0.00767	0.0281544	0.809622	up
161	LHPP	L9JCF2	174.3	152.6	123.5	49.3	57.1	43.2	3.0107	0.00277	0.0159377	1.5901	up
162	HK3	L9JCH6	139.1	131.1	132.7	67.9	72.5	56.6	2.04518	0.000208	0.00502836	1.03223	up
163	ALOX5AP	L9JCJ7	128.1	123.3	129.6	67.7	74.7	76.6	1.73973	8.23e-05	0.00356178	0.79886	up
164	TNPO3	L9JCL6	122.8	121.2	124.1	76.1	80.9	75	1.58664	2.22e-05	0.00169546	0.665973	up
165	LOC102478063	L9JCM9	92.6	67	75	133.3	114.6	117.6	0.64186	0.0102	0.0335779	-0.639668	down
166	EHD4	L9JCQ4	76.3	78	82.9	126.3	124.7	111.8	0.653804	0.00111	0.00989838	-0.61307	down
167	PALS1	L9JCR0	69	81	75.9	127.2	126.4	120.6	0.603688	0.000259	0.00542681	-0.728125	down
168	MMP9	L9JD04	143.6	126.2	120.7	69.4	73.2	66.9	1.86396	0.00107	0.00974172	0.898372	up
169	DMD	L9JD72	75.8	85.4	73	123.6	115.4	126.8	0.655629	9.42e-08	9.24102e-05	-0.609048	down
170	DMD	L9JD72	79.7	79.3	82	111.1	124.4	123.5	0.655629	9.42e-08	9.24102e-05	-0.609048	down
171	COL6A5	L9JD76	58.4	77.5	71.8	132.7	134.1	125.4	0.529577	0.000606	0.00774608	-0.917088	down
172	RPS6	L9JD85	119.2	115.5	96.5	81.6	78.4	108.7	1.51355	1.37e-06	0.000413529	0.597934	up
173	RPS6	L9JD85	124.5	123.4	123.7	73	79.2	76.2	1.51355	1.37e-06	0.000413529	0.597934	up
174	RPS6	L9JD85	130.1	137.2	113.6	71	68.4	79.5	1.51355	1.37e-06	0.000413529	0.597934	up
175	NRBF2	L9JD99	136.5	122.8	118.9	73.7	73.4	74.8	1.70437	0.000624	0.007848	0.76924	up
176	DMD	L9JDB6	75.8	85.4	73	123.6	115.4	126.8	0.655629	9.42e-08	9.24102e-05	-0.609048	down
177	DMD	L9JDB6	79.7	79.3	82	111.1	124.4	123.5	0.655629	9.42e-08	9.24102e-05	-0.609048	down
178	LOC114007786	L9JDV5	150.5	103.2	136.9	68	68.2	73.2	1.86533	0.013	0.0396056	0.899431	up
179	CD82	L9JE04	47.7	78.5	59.8	140.7	129.4	143.9	0.449275	0.0016	0.0120276	-1.15433	down
180	WARS1	L9JE18	69	78.5	84.9	121.3	114.7	131.6	0.632209	0.00261	0.015401	-0.661527	down
181	SIGLEC5	L9JE65	115.5	156.7	168.5	55.9	51.8	51.5	2.30487	2.18e-05	0.00169546	1.20469	up
182	SIGLEC5	L9JE65	124.1	115.1	157	65.7	78.2	60	2.30487	2.18e-05	0.00169546	1.20469	up
183	ADRM1	L9JEA1	114.9	111.7	144.3	76.1	73.9	79.1	1.61894	0.0108	0.0349087	0.695053	up
184	APP	L9JEB8	75.5	75.2	70.7	130.8	118.9	128.9	0.584786	0.000197	0.004905	-0.774019	down
185	S100A14	L9JEC1	76.9	76.1	71.4	125.6	116.4	133.6	0.597444	0.000662	0.00809249	-0.743124	down
186	S100A4	L9JEC6	119.6	118.2	125.7	78.8	81.3	76.3	1.53765	9.88e-05	0.00380971	0.620725	up
187	CTPS2	L9JED7	131.6	112.4	132.2	81.3	74.5	68.1	1.68021	0.00253	0.0150877	0.748645	up
188	CALM1	L9JEG0	77.4	92.6	63.2	123.7	130.7	112.5	0.635596	0.0112	0.0356727	-0.653819	down
189	RPL31	L9JEH1	114.3	121	133	76.3	80.3	75.1	1.58398	2.54e-07	0.000124587	0.663554	up
190	RPL31	L9JEH1	120.8	129.1	117.4	67.7	82.5	82.5	1.58398	2.54e-07	0.000124587	0.663554	up
191	DECR1	L9JEM5	78.4	84.6	94.4	119.6	101.3	121.6	0.653438	3.32e-05	0.00208034	-0.613878	down
192	DECR1	L9JEM5	67.2	77.6	72	125.9	123.3	134	0.653438	3.32e-05	0.00208034	-0.613878	down
193	CRELD2	L9JEN1	104.3	147.8	138.5	72.9	67.7	68.8	1.86533	0.0105	0.034335	0.899431	up
194	SIGLEC5	L9JEU4	115.5	156.7	168.5	55.9	51.8	51.5	2.30487	2.18e-05	0.00169546	1.20469	up
195	SIGLEC5	L9JEU4	124.1	115.1	157	65.7	78.2	60	2.30487	2.18e-05	0.00169546	1.20469	up
196	COL1A2	L9JEW6	75.1	88.8	73	127.9	115	120.2	0.652437	0.00248	0.0148573	-0.616089	down
197	ASNS	L9JEZ0	131.7	114.4	127.6	74.5	77.7	74	1.65208	0.000777	0.0087839	0.724282	up
198	LOC102482891	L9JF24	130.9	108.5	126.6	76.9	72.6	84.5	1.5641	0.00463	0.0208111	0.645335	up
199	CPT1B	L9JF92	83.8	73.4	72.6	127.2	112.7	130.3	0.620746	0.00199	0.0131019	-0.687926	down
200	DECR1	L9JFH3	78.4	84.6	94.4	119.6	101.3	121.6	0.653438	3.32e-05	0.00208034	-0.613878	down
201	DECR1	L9JFH3	67.2	77.6	72	125.9	123.3	134	0.653438	3.32e-05	0.00208034	-0.613878	down
202	TREES_T100012297	L9JG28	58.8	85.9	91.4	118.3	122.7	122.9	0.648805	0.0139	0.041072	-0.624144	down
203	CWF19L1	L9JG55	113	129	142.6	79.1	57.3	78.9	1.78634	0.00729	0.0270633	0.83701	up
204	SUSD2	L9JGE7	61.6	63.6	62.3	138.9	135.9	137.6	0.454656	2.29e-07	0.000124587	-1.13715	down
205	GGT1	L9JH18	135.8	141.2	146.1	57.8	64	55	2.3931	3.29e-05	0.00208034	1.25888	up
206	RBP1	L9JHM0	61.9	88.1	88.9	118	113.7	129.4	0.66159	0.0153	0.0434423	-0.595992	down
207	CLDN18	L9JHN7	70.6	81.2	83.1	122.6	113.1	129.3	0.643562	0.00207	0.0135153	-0.63585	down
208	FYN	L9JHW1	79	74.3	66.1	127.7	132.8	120.1	0.655629	6.72e-06	0.00131846	-0.609048	down
209	FYN	L9JHW1	81.6	91.5	82.7	113.4	110.7	120.1	0.655629	6.72e-06	0.00131846	-0.609048	down
210	EML5	L9JHZ1	67.6	83.3	70.3	132.5	116	130.4	0.583795	0.00177	0.0125824	-0.776466	down
211	TNS1	L9JJ54	65.4	78.7	68.3	129.8	129.8	128	0.547988	0.000139	0.00439868	-0.867785	down
212	IL1RAP	L9JK57	146.3	111.9	117.3	74	73.5	77	1.67261	0.00939	0.0317367	0.742097	up
213	CDC42BPA	L9JK71	73.7	71.5	86.5	131.3	114	123.1	0.628936	0.00264	0.0155313	-0.669015	down
214	TFRC	L9JKR8	132.1	109.3	133.6	73	77.7	74.3	1.66667	0.00332	0.0175812	0.736966	up
215	MELTF	L9JKV8	62.2	73.7	65.2	133.7	125.2	140.1	0.50401	0.000281	0.0056858	-0.988476	down
216	PSD4	L9JMA3	122.5	126.4	151.3	68.3	69.3	62.2	2.003	0.00198	0.0131019	1.00216	up
217	WWP2	L9JMH9	68.1	66.7	75.4	131.1	126.6	132.1	0.539251	4.71e-05	0.00271795	-0.890971	down
218	SCGB1A1	L9JNW8	44.5	47.5	44.6	154.6	187.3	121.5	0.294778	0.0046	0.0207715	-1.7623	down
219	ASRGL1	L9JP68	134.8	102.8	149	69.5	83	60.9	1.81162	0.0187	0.0495803	0.857281	up
220	CSF2RB	L9JPD2	156.3	131.1	140.9	56.9	63.5	51.3	2.49447	0.000463	0.00686333	1.31873	up
221	TREES_T100021693	L9JQR9	146.2	111.6	133.4	69.4	66.2	73.3	1.87267	0.00414	0.0196913	0.905094	up
222	MYH10	L9JRU9	66.9	77.6	69.4	128.5	122.1	135.5	0.576044	1.18e-08	1.54344e-05	-0.795749	down
223	MYH10	L9JRU9	68.3	83.1	73.3	124.3	126.6	124.4	0.576044	1.18e-08	1.54344e-05	-0.795749	down
224	RSPH1	L9JS49	66.3	83.2	84.2	131.3	122	112.9	0.638176	0.00495	0.0215776	-0.647974	down
225	LMBRD2	L9JSL5	75.1	48.2	46	141.8	133	155.7	0.393264	0.00161	0.0120566	-1.34643	down
226	CD14	L9JUM8	132.9	118.6	137.8	67.8	67.3	75.5	1.84853	0.000716	0.00851389	0.886377	up
227	MYH10	L9JV42	66.9	77.6	69.4	128.5	122.1	135.5	0.576044	1.18e-08	1.54344e-05	-0.795749	down
228	MYH10	L9JV42	68.3	83.1	73.3	124.3	126.6	124.4	0.576044	1.18e-08	1.54344e-05	-0.795749	down
229	CNTD1	L9JVW2	63.9	79.7	61.8	138.1	122.7	133.8	0.520527	0.000976	0.00944845	-0.941955	down
230	RAMP2	L9JWD1	56.2	75.1	65.1	133.9	133.2	136.5	0.48662	0.00024	0.00521763	-1.03913	down
231	C9	L9JWD9	193.5	125.2	128.3	49.6	48.9	54.6	2.91966	0.0118	0.036807	1.5458	up
232	KPNA2	L9JWF0	136.3	124.9	127	77.1	78.2	56.5	1.83286	0.00172	0.0123878	0.874098	up
233	FKBP10	L9JWJ1	143.1	126.8	130.8	69	62	68.3	2.01054	0.000238	0.00521763	1.00758	up
234	AOC3	L9JWW2	63.1	64.1	60.9	138	138.8	135.1	0.456664	8.99e-07	0.000293973	-1.13079	down
235	TOP2A	L9JX05	120.9	146.2	160.2	55.7	64.4	52.5	2.47567	0.00213	0.0136765	1.30782	up
236	KRT24	L9JX12	70.8	86.7	77.1	121.3	112.6	131.4	0.642212	0.00364	0.018389	-0.638879	down
237	LOC102487300	L9K025	110.3	97.5	136.7	83.4	73.5	98.6	1.73999	0.000107	0.00399874	0.79908	up
238	LOC102487300	L9K025	174.6	115	123.1	66.3	52.7	68.2	1.73999	0.000107	0.00399874	0.79908	up
239	LOC102487300	L9K025	168.5	96.1	121.2	60.8	64.9	88.5	1.73999	0.000107	0.00399874	0.79908	up
240	PCLO	L9K0W8	110.9	118.1	135.7	72.8	73.4	89.1	1.54994	0.00902	0.0308314	0.632209	up
241	CENPF	L9K1Y8	69.6	88.5	79.4	127.7	121.1	113.7	0.655172	0.00358	0.0183154	-0.610053	down
242	CDH5	L9K250	79.8	84.5	72.4	120.2	120.1	123.1	0.651348	0.000321	0.00592267	-0.618499	down
243	TPPP3	L9K295	74.8	81.7	73.7	124.1	115.7	130	0.622499	0.000657	0.00808172	-0.683857	down
244	LGMN	L9K2W8	121.3	134	133.6	74.8	77.1	59.2	1.84225	0.00107	0.00974172	0.881473	up
245	RGCC	L9K3M9	64.4	50.5	30.5	147.6	182.3	124.7	0.319842	0.00606	0.0242647	-1.64457	down
246	LOC102487300	L9K416	110.3	97.5	136.7	83.4	73.5	98.6	1.73999	0.000107	0.00399874	0.79908	up
247	LOC102487300	L9K416	174.6	115	123.1	66.3	52.7	68.2	1.73999	0.000107	0.00399874	0.79908	up
248	LOC102487300	L9K416	168.5	96.1	121.2	60.8	64.9	88.5	1.73999	0.000107	0.00399874	0.79908	up
249	C5	L9K4I4	153.9	113.9	122.7	69.6	71.1	68.8	1.86396	0.00768	0.0281648	0.898372	up
250	CSRP1	L9K4V9	78.3	80.7	60.9	126.5	116.1	137.5	0.578532	0.00369	0.0183984	-0.789531	down
251	SMC2	L9K688	136.1	117.3	115.6	71.8	86.7	72.5	1.5974	0.00489	0.0214834	0.675728	up
252	ENTPD3	L9K6Q9	74.5	69.5	79.3	127.4	144.9	104.4	0.592779	0.0133	0.0401455	-0.754433	down
253	SOD1	L9KA73	72.9	76.5	69.2	125.4	144.1	111.9	0.573152	0.00477	0.0212216	-0.803011	down
254	NES	L9KAY9	137.9	119.4	118	74.9	74.4	75.4	1.67023	0.00144	0.0113923	0.740044	up
255	DCN	L9KF58	75.5	81.5	80.4	120.2	112.9	129.5	0.654716	0.00126	0.01061	-0.611059	down
256	SCPEP1	L9KFE2	120.2	115.5	135.3	74.5	92.2	62.4	1.61938	0.0108	0.0349087	0.695442	up
257	NTN4	L9KFM9	71.4	87.5	76.5	125.4	111.2	128	0.645639	0.00365	0.018389	-0.6312	down
258	NCF1	L9KFV8	136.5	123.4	142.7	67.5	77.4	52.5	2.03951	0.00175	0.0124855	1.02823	up
259	SBDS	L9KFY1	121.3	121.7	123.4	75.6	79.1	78.9	1.56849	4.5e-06	0.00110363	0.649379	up
260	MPO	L9KG14	147.3	119.4	153.2	61.1	59	60	2.33148	0.00156	0.0119793	1.22125	up
261	C4A	L9KG46	128.7	116.4	119.3	79.3	80.7	75.6	1.54669	0.000432	0.00672686	0.629183	up
262	CA4	L9KGG1	71.6	73.7	73.3	122.4	134.2	124.8	0.573152	0.00012	0.00416495	-0.803011	down
263	LCN2	L9KGJ9	156.4	133.4	184.1	43.2	41.7	41.1	3.76111	0.00139	0.0112574	1.91116	up
264	CFB	L9KGM2	144.4	122.7	151.5	60.2	60.1	61	2.30888	0.0008	0.00880427	1.20719	up
265	AIF1	L9KGP2	115	121.2	129.6	77.7	90	66.4	1.56258	0.00542	0.0227954	0.64393	up
266	MYO19	L9KGZ0	121.1	131.3	127.1	86.8	66	67.8	1.72031	0.0019	0.0128545	0.782667	up
267	GNS	L9KH01	124.3	114.3	142.7	75.6	73.1	70	1.74348	0.00307	0.016786	0.801973	up
268	RPS8	L9KHK7	117.4	120.4	127.9	78	76.3	80	1.56082	0.000186	0.004905	0.642304	up
269	NASP	L9KHM3	128.4	114.5	120.9	80.9	81	74.3	1.54022	0.000753	0.00866502	0.623137	up
270	TPT1	L9KI19	135	117	109.8	79.7	81.5	77.1	1.51825	0.00563	0.0232794	0.602413	up
271	NEFL	L9KIK2	76.5	77.3	72.8	132.1	109.4	131.9	0.606856	0.00308	0.016786	-0.720574	down
272	ANXA5	L9KIR7	71.9	82.6	80.7	122.5	112.7	129.7	0.64456	0.00188	0.0127632	-0.633613	down
273	DPEP1	L9KIW0	69.7	78.4	74.3	124.9	115.7	137	0.588983	0.00148	0.0114773	-0.763702	down
274	LOC102471991	L9KIY0	131.1	120.7	143.4	65.5	72.7	66.6	1.92969	0.00079	0.00880129	0.948367	up
275	ANPEP	L9KJ96	59.4	72.2	65.8	135.3	138.8	128.5	0.490313	0.000138	0.00439868	-1.02823	down
276	RPS17	L9KJC5	125.3	111.3	128.1	75.4	76.5	83.3	1.5506	0.00169	0.0122807	0.632822	up
277	GALNS	L9KJF2	114.1	120	127.5	77.3	81.2	80	1.51614	0.000532	0.00739043	0.600405	up
278	LOC106734145	L9KJG9	63.5	79.2	58.9	136.3	136	126.1	0.506024	0.000722	0.0085593	-0.982722	down
279	CDH13	L9KJN5	67.5	69	69.5	131.4	136	126.6	0.494085	1.33e-09	2.60946e-06	-1.01717	down
280	CDH13	L9KJN5	72.7	62.8	55.3	134.8	141.2	133.1	0.494085	1.33e-09	2.60946e-06	-1.01717	down
281	HSD17B2	L9KJP0	151.4	130.9	125.3	59.1	63.4	69.7	2.12071	0.00108	0.00978734	1.08455	up
282	TACSTD2	L9KJT8	73.3	72.4	62.4	128.3	130	133.6	0.531003	8.9e-05	0.0036803	-0.913209	down
283	C2CD2L	L9KJV6	126.5	119.2	114.6	70.4	76.2	93	1.50376	0.00614	0.02451	0.588571	up
284	DHODH	L9KJX2	178.7	147.4	144.9	42.5	32	54.5	3.65116	0.000844	0.00902413	1.86836	up
285	ZNF19	L9KJY9	121.3	117.5	126.3	75.7	79.6	79.7	1.55362	0.000112	0.00410236	0.635631	up
286	PGM5	L9KK18	74.8	79.3	84.7	119.9	126.8	114.4	0.661313	0.000887	0.00906087	-0.596596	down
287	SCFD1	L9KKB1	119.4	125	145.8	64.9	65.2	79.7	1.85987	0.00307	0.016786	0.895199	up
288	COTL1	L9KKC3	119.4	109.3	136.6	74.8	91.5	68.4	1.55646	0.0145	0.0421467	0.638264	up
289	LOC102497127	L9KKC7	126.8	114	121.1	81	83.4	73.6	1.52059	0.000951	0.0093822	0.60463	up
290	CD36	L9KKY0	69	71.6	73	133.9	129.8	122.7	0.552795	7.76e-05	0.00354073	-0.855183	down
291	TNXB	L9KL66	68.3	75.9	73.2	127.3	118.8	136.4	0.568366	0.00058	0.0075864	-0.815108	down
292	COL6A3	L9KLG0	72.3	84	72.9	123.9	125.9	120.9	0.61829	0.000317	0.00592267	-0.693645	down
293	CD68	L9KLH0	130.3	127.4	149.3	61	72.7	59.3	2.10881	0.000899	0.00911544	1.07643	up
294	LOC102500296	L9KLH9	203.2	146.9	125.3	43.4	38.4	42.9	3.81235	0.00737	0.0272829	1.93068	up
295	ARRB2	L9KLK5	121.4	108.9	141.4	79.5	78.8	69.9	1.62883	0.00862	0.02996	0.70384	up
296	RPL12	L9KLN4	124.5	113.4	124.1	80	77.2	80.8	1.52101	0.000404	0.00666091	0.605028	up
297	P3H1	L9KLW0	143.6	127.5	113.4	68.5	70	77.1	1.7834	0.0035	0.0181667	0.834626	up
298	VIT	L9KLW7	38.4	75.5	73.6	131.8	122.2	158.6	0.454435	0.0099	0.0328105	-1.13785	down
299	TMEM119	L9KM19	55.8	65.6	53.4	150.3	130	145	0.411004	0.000305	0.00586676	-1.28278	down
300	ACTG2	L9KM54	71.1	75.7	69.1	132.4	130.6	121.2	0.561947	0.000148	0.00452769	-0.831494	down
301	CD74	L9KN01	67.3	85.2	78.3	127	111.2	131	0.625135	0.00445	0.0205192	-0.677759	down
302	THUMPD1	L9KN20	122.3	119.3	126.9	75.4	66.5	89.6	1.59179	0.00297	0.0165717	0.670652	up
303	G3BP1	L9KN22	133.7	125.2	117.5	73.9	73.2	76.5	1.68336	0.000441	0.00672899	0.751346	up
304	GM2A	L9KN34	117.6	121.5	122.5	84.2	75.1	79.1	1.51678	0.000171	0.00486235	0.60101	up
305	AIG1	L9KN67	61.3	74.8	61.1	129.1	136.6	137.1	0.489573	0.000194	0.004905	-1.0304	down
306	IL18	L9KNC4	137.2	110.4	114	79.6	74.5	84.3	1.51678	0.00978	0.0326333	0.60101	up
307	SOS1	L9KNF5	117.8	110.8	134.7	81.2	82.3	73.2	1.53485	0.00528	0.0223986	0.618102	up
308	ADGRG6	L9KNY9	75.8	93.8	62	118.3	134.2	116	0.628494	0.0136	0.0404291	-0.670029	down
309	CDH13	L9KP61	67.5	69	69.5	131.4	136	126.6	0.494085	1.33e-09	2.60946e-06	-1.01717	down
310	CDH13	L9KP61	72.7	62.8	55.3	134.8	141.2	133.1	0.494085	1.33e-09	2.60946e-06	-1.01717	down
311	DYNLRB2	L9KPA4	68.1	83.6	70.2	125.3	126.6	126.2	0.586882	0.000434	0.00672899	-0.768858	down
312	ABCA1	L9KPB0	119.5	110.6	135.9	77.2	75.9	80.9	1.5641	0.00434	0.0202499	0.645335	up
313	LOC102472107	L9KPC1	132.8	114.7	113	72.5	95.7	71.3	1.50522	0.0165	0.0456923	0.589974	up
314	GALNT1	L9KPD3	119.9	125	131.4	74.6	81	68.1	1.68216	0.000523	0.00730339	0.750318	up
315	PTGS1	L9KPD9	75.2	81.9	78	124.1	134.9	105.9	0.644286	0.00758	0.0279024	-0.634227	down
316	DTNA	L9KPE2	79.1	79.7	75.5	119.3	128.7	117.7	0.640689	0.000283	0.0056858	-0.642304	down
317	TECPR1	L9KPN6	79.4	73.2	78.6	123.7	116.8	128.3	0.626898	0.00029	0.00571839	-0.673697	down
318	RPL28	L9KPU5	121.1	128.9	121.7	75.3	78.3	74.7	1.62812	6.36e-05	0.00319957	0.703208	up
319	SOD2	L9KPZ3	134.9	120.5	151.5	63.8	67.1	62.2	2.1072	0.00142	0.0113024	1.07533	up
320	PLG	L9KQ09	142.3	119.3	111	75.1	74.9	77.6	1.63708	0.00679	0.0260195	0.711127	up
321	NAA40	L9KQ53	137.8	105	118	81.9	78.5	78.9	1.50773	0.0135	0.0402844	0.592379	up
322	ZKSCAN5	L9KQ80	151.1	138.9	116.4	66.2	69.4	57.9	2.10026	0.0027	0.015696	1.07057	up
323	MMP27	L9KQ81	129.5	132.3	124.7	70.7	69.7	73	1.81115	1.85e-05	0.00169546	0.856908	up
324	ASAH1	L9KQJ0	108.5	119.4	141.4	76.7	78.5	75.5	1.60078	0.00893	0.0306038	0.678775	up
325	MCM7	L9KQV4	152.8	117.8	120.8	67.4	77	64.2	1.87632	0.00677	0.0259682	0.907905	up
326	FAU	L9KQX1	143.3	111.9	129.7	71.5	75.7	68	1.78857	0.00378	0.0185874	0.838806	up
327	CP	L9KR10	153.1	115.9	132.2	65.3	64.3	69.3	2.01709	0.00344	0.0179741	1.01228	up
328	TXNDC12	L9KR93	125.1	104.1	133.4	86.1	76.6	74.6	1.52802	0.0114	0.0361046	0.611667	up
329	SARS1	L9KRB9	132.9	122.8	132.7	74.6	58.7	78.2	1.83641	0.001	0.00950121	0.876886	up
330	CAPN5	L9KRF0	71.1	86.7	74.6	122.3	116.5	128.7	0.632381	0.00158	0.0120276	-0.661134	down
331	DDAH1	L9KRF7	79.1	85.9	74.9	119.3	123.5	117.4	0.666019	0.000401	0.00663934	-0.586365	down
332	HPD	L9KRX4	107.4	122.9	138.6	78.1	80.6	72.4	1.59628	0.0079	0.0286238	0.674713	up
333	MAGI3	L9KS10	77.8	81.5	76.8	118.4	126.4	119.1	0.648805	0.00013	0.00432305	-0.624144	down
334	CAPG	L9KS44	131.8	121.4	141.5	67.1	74.1	64.1	1.92255	0.000635	0.00793548	0.943023	up
335	TSPAN15	L9KSG2	78.4	76.9	64.4	131.5	121.8	126.9	0.577854	0.000522	0.00730339	-0.791224	down
336	MAOB	L9KSP0	74.5	80.1	84.7	122.7	114.9	123	0.663616	0.000521	0.00730339	-0.591579	down
337	BLVRA	L9KSV6	79.1	78.2	70.6	120.5	130	121.6	0.61247	0.000284	0.0056858	-0.707289	down
338	LOC102487958	L9KTA6	59.9	77.9	77.5	128.7	122.9	133.2	0.559511	0.00105	0.00967183	-0.83776	down
339	BTBD9	L9KTG2	57.8	66	64.6	135.2	133.5	142.9	0.457726	4.2e-05	0.00251253	-1.12744	down
340	LOC102468293	L9KTI1	113.9	114.4	132.3	78.9	91.5	69	1.50627	0.0105	0.034335	0.590976	up
341	DDX3X	L9KTK1	139.9	109.7	121.4	77.8	78.7	72.5	1.62009	0.00626	0.0247623	0.696072	up
342	LOC102487108	L9KTN7	180.1	151.2	143.3	37.7	63.1	24.6	3.78469	0.00185	0.0127135	1.92017	up
343	CES5A	L9KTZ3	64.2	87	80.1	124	116.7	127.9	0.627509	0.00366	0.018389	-0.672291	down
344	SETD1A	L9KU44	97.8	67.1	73.6	113.8	126.5	121.3	0.659569	0.015	0.0429009	-0.600405	down
345	TEKT2	L9KU60	70.2	82.2	75.1	123.8	122.3	126.5	0.610574	0.000196	0.004905	-0.711761	down
346	HSBP1	L9KU99	70.3	82.6	69.3	119.7	133.8	124.3	0.618123	2.26e-05	0.00169546	-0.694034	down
347	HSBP1	L9KU99	82.2	90.6	63.4	108.7	140	115.1	0.618123	2.26e-05	0.00169546	-0.694034	down
348	TREM1	L9KUC5	133.2	109.6	123.9	84.2	65.5	83.6	1.5718	0.00846	0.0296667	0.652414	up
349	SAMD7	L9KUC8	43.1	61	60.6	147.6	130.4	157.3	0.37836	0.000784	0.00880129	-1.40217	down
350	STX4	L9KUE1	74.2	77.6	86.6	114.3	114.8	132.4	0.659474	0.00424	0.0199733	-0.600611	down
351	PES1	L9KUF9	129.4	117.9	117	85.5	69.3	80.9	1.54561	0.00238	0.0145469	0.628175	up
352	MVP	L9KUH8	123.6	125.2	119.2	77.1	81.8	73.3	1.58484	0.000119	0.00416495	0.664338	up
353	ALDH2	L9KUJ3	70.4	82.5	76	124.3	119.8	127	0.616815	0.000313	0.00592267	-0.697091	down
354	AZGP1	L9KUK1	133.5	144.2	132.1	66.1	66.8	57.4	2.15344	0.000115	0.00410236	1.10664	up
355	CALCRL	L9KUL8	61.7	80.3	64.8	129.9	123.1	140.3	0.525807	0.00123	0.0105153	-0.927394	down
356	FMO1	L9KUM1	80.3	103.2	76.6	112.2	110.6	117	0.631357	0.000225	0.00516316	-0.663472	down
357	FMO1	L9KUM1	52	79.9	72.3	131	127.2	137.4	0.631357	0.000225	0.00516316	-0.663472	down
358	RNF215	L9KUS3	65.9	77.6	89.2	119.5	114.4	133.5	0.63337	0.00704	0.0266123	-0.65888	down
359	IDE	L9KUU7	114.5	122.6	129.4	81.2	75.4	77	1.56892	0.000673	0.0081257	0.649773	up
360	CAVIN2	L9KUW1	80.9	72.4	76	125.4	122.7	122.8	0.618226	5.56e-05	0.00290899	-0.693794	down
361	JAM3	L9KV38	71.7	80.6	76.2	120.8	116.1	134.6	0.615074	0.00146	0.0114352	-0.701168	down
362	NEMP2	L9KV75	72.3	75.7	79.5	122	111	139.5	0.610738	0.00483	0.0213194	-0.711374	down
363	ALOX5	L9KVB1	121	123.3	145.8	71.7	74.4	63.8	1.8585	0.00214	0.0136765	0.894142	up
364	HLTF	L9KVE0	131.8	110.8	126.8	72.1	73.9	84.5	1.6026	0.00336	0.0176501	0.680417	up
365	PATJ	L9KVF6	65.8	79.6	67.5	131.6	139	116.4	0.550129	0.00187	0.0127615	-0.862158	down
366	ACTA2	L9KVG3	80.2	75.3	73.2	126	125.3	120.1	0.615778	6.91e-05	0.00330669	-0.699517	down
367	AMY2A	L9KVU7	140.2	119.9	114.5	74.3	73.9	77.3	1.6612	0.00326	0.0173808	0.732223	up
368	MFSD6	L9KVU9	77.5	71.6	72.8	128.1	122.8	127.2	0.586882	2.82e-05	0.00190788	-0.768858	down
369	FMO1	L9KVX0	80.3	103.2	76.6	112.2	110.6	117	0.631357	0.000225	0.00516316	-0.663472	down
370	FMO1	L9KVX0	52	79.9	72.3	131	127.2	137.4	0.631357	0.000225	0.00516316	-0.663472	down
371	FAS	L9KW24	132.2	114.3	141.3	67.6	72.6	71.9	1.82838	0.00193	0.012968	0.870568	up
372	COPE	L9KW30	123.2	117	132.9	76.6	75.2	75.1	1.64434	0.000469	0.006867	0.717506	up
373	MYO9B	L9KW81	123.9	116.4	140.7	70.8	85.2	63	1.73973	0.00508	0.0219004	0.79886	up
374	RPL6	L9KW92	118.7	119.2	111.3	80.1	83.9	86.9	1.58831	8.73e-06	0.00153207	0.667494	up
375	RPL6	L9KW92	125.5	117.9	143.9	69.9	71.5	71.4	1.58831	8.73e-06	0.00153207	0.667494	up
376	INPP5A	L9KWH5	74.3	75.6	95.7	115.5	115.2	123.8	0.655448	2.74e-06	0.000767983	-0.609446	down
377	INPP5A	L9KWH5	71.8	83	74.8	121.4	117.8	131.3	0.655448	2.74e-06	0.000767983	-0.609446	down
378	RPL18A	L9KWH9	123.3	122.5	123.1	79.6	73.1	78.4	1.59628	2.18e-05	0.00169546	0.674713	up
379	DPT	L9KWR3	72.9	76.6	88.2	124.2	112	126.1	0.656086	0.00288	0.016284	-0.608043	down
380	LOC102475202	L9KWV0	59.2	67.7	72.6	133.4	145	122.1	0.498127	0.000952	0.0093822	-1.00541	down
381	INPP5A	L9KWV6	74.3	75.6	95.7	115.5	115.2	123.8	0.655448	2.74e-06	0.000767983	-0.609446	down
382	INPP5A	L9KWV6	71.8	83	74.8	121.4	117.8	131.3	0.655448	2.74e-06	0.000767983	-0.609446	down
383	ITGA1	L9KX18	71.9	83.6	83.4	120.3	119.5	121.2	0.661773	0.000475	0.006929	-0.595592	down
384	BST2	L9KXG5	59.8	64.9	80.9	128.9	131.3	134.3	0.521166	0.000653	0.00805777	-0.940185	down
385	CD163	L9KXG6	138.3	142	129.5	60.2	72.4	57.6	2.15457	0.000239	0.00521763	1.1074	up
386	ATP6V1F	L9KXG7	84.7	80	71.6	119.9	123.6	120.2	0.649711	0.00045	0.00672899	-0.622129	down
387	EMP2	L9KXH6	69	75.7	74.9	128.1	115.5	136.9	0.577135	0.00122	0.0104754	-0.793018	down
388	GSPT1	L9KXJ2	105.9	132.8	132.8	73.5	80.5	74.4	1.62653	0.00667	0.0257103	0.7018	up
389	ACE2	L9KXK8	62.5	70.8	66.7	134.3	131.8	134	0.499875	1.22e-05	0.00164808	-1.00036	down
390	MYH11	L9KY00	71.1	80.5	75.1	125.3	137	111	0.607286	0.00363	0.018389	-0.719551	down
391	AMDHD2	L9KY02	131.7	114.3	116.1	79.7	75.7	82.5	1.52207	0.00213	0.0136765	0.606033	up
392	HPGD	L9KY58	57.3	62.3	77.5	133.6	119	150.4	0.489082	0.00327	0.0174104	-1.03185	down
393	FAM234A	L9KY67	85.5	77.2	73.1	128.9	108.7	126.6	0.647446	0.00434	0.0202499	-0.627167	down
394	LOC102474625	L9KYI1	77.3	80.5	75	125.4	123.3	118.5	0.633987	6.57e-05	0.00324221	-0.657475	down
395	GFER	L9KYL7	128.5	124.1	125.4	69.9	78.5	73.5	1.70347	5.04e-05	0.00286623	0.768477	up
396	LOC102500256	L9KYQ9	155.5	111.7	130.2	66.7	71.4	64.5	1.9615	0.00723	0.0268915	0.971958	up
397	PTPRB	L9KYU4	73.8	89	66.7	125.6	127.6	117.3	0.619433	0.00299	0.0165717	-0.690979	down
398	C8B	L9KYX8	133.1	112.6	140.3	72.7	68.2	73.1	1.80374	0.00246	0.0148508	0.85099	up
399	RPS2	L9KZ76	113.5	130.9	123.6	76.5	79.9	75.6	1.58621	0.000962	0.00941369	0.665581	up
400	NF2	L9KZG9	86.8	72.4	71.9	123.1	120.9	124.8	0.626627	0.000791	0.00880129	-0.674321	down
401	ACOX1	L9KZT0	132.3	114	151	64	68.6	70.2	1.95907	0.00393	0.0191807	0.970171	up
402	RPL38	L9KZX9	132	108.9	119.3	82.9	87.2	69.7	1.50209	0.00918	0.0312694	0.586967	up
403	LOC106734789	L9KZZ0	129.3	121.2	159.8	60.8	60.1	68.9	2.16175	0.0037	0.0184015	1.1122	up
404	ADA	L9L041	124.6	115.9	134.4	76	80.1	69	1.66548	0.00133	0.0109872	0.73594	up
405	GNAQ	L9L0L3	73.8	83.7	77.6	122.6	116.4	125.9	0.644286	0.000418	0.00672686	-0.634227	down
406	PLEKHM2	L9L0N8	98.9	62.3	73.1	123.4	121.6	120.6	0.640864	0.0159	0.0445336	-0.641909	down
407	C1QA	L9L0Q0	140.1	131.9	135.8	64.1	58.6	69.5	2.12175	5.3e-05	0.00288656	1.08525	up
408	CROCC	L9L0V7	67	90.2	80.7	120.9	113.2	127.9	0.657182	0.00653	0.0254456	-0.605634	down
409	PGD	L9L121	124.1	118.5	128.3	77.1	88.3	63.6	1.61965	0.00353	0.018202	0.695683	up
410	ENO1	L9L144	127.7	113.7	132.4	74.8	81.6	69.8	1.65252	0.00171	0.0123801	0.724668	up
411	PSAT1	L9L146	125.7	116.6	129.2	77	72.5	79	1.62582	0.00035	0.00614644	0.701168	up
412	CDK1	L9L1F0	171.9	147.8	150.8	37.7	43.5	48.3	3.6332	0.000155	0.0046429	1.86124	up
413	CREG1	L9L1G9	127.4	110.3	154.3	70.1	80	57.8	1.88552	0.0128	0.0391178	0.914964	up
414	TBX19	L9L1H8	118.2	122.7	137.3	74.1	63.8	83.9	1.70514	0.00311	0.016926	0.76989	up
415	SLC7A8	L9L228	131.2	110.1	133.8	75.4	78.6	71	1.66711	0.00307	0.016786	0.73735	up
416	LOC114007139	L9L277	184.7	139.4	122.4	53.9	48.9	50.7	2.90879	0.00635	0.0250426	1.54042	up
417	GPNMB	L9L2I7	140.7	124.7	164.2	55.4	71.5	43.5	2.52113	0.00355	0.0182094	1.33407	up
418	LOC102491528	L9L2L2	28.2	58.7	46.8	155.5	185.4	125.4	0.286725	0.00469	0.0210086	-1.80226	down
419	TGM2	L9L388	76.4	89.9	70.2	122.2	125.7	115.6	0.650619	0.00291	0.0164064	-0.620115	down
420	NCF2	L9L3I9	147.1	129.9	136.4	62.8	74.1	49.7	2.21543	0.000945	0.0093822	1.14759	up
421	RPL10A	L9L3J1	120.4	116.8	133.4	77.5	71.2	80.8	1.61481	0.00124	0.0105319	0.691369	up
422	C8A	L9L3M4	152	123.5	139.2	64.3	58.1	62.8	2.2392	0.000825	0.00894282	1.16298	up
423	OAT	L9L3Q0	136.6	116.8	118.5	75.4	74.5	78.2	1.63043	0.00173	0.0123878	0.705248	up
424	FKBP5	L9L448	129.6	125.5	112.7	80.8	76.9	74.5	1.58398	0.00112	0.00989838	0.663554	up
425	PACSIN1	L9L461	81.1	82.6	74	117.7	123	121.7	0.655905	0.000178	0.004905	-0.608441	down
426	CUTA	L9L478	74.9	78.7	83.7	132.6	108.6	121.3	0.654621	0.00483	0.0213194	-0.611269	down
427	DHFR	L9L4C5	133.3	113.3	130.2	69.4	84.8	69	1.68817	0.00321	0.0172785	0.755462	up
428	SPHK1	L9L4F2	138.8	120.9	148.1	63	61.5	67.7	2.12175	0.000933	0.00929211	1.08525	up
429	RRBP1	L9L4G6	130.8	123.3	116.2	76.3	80.1	73.3	1.6121	0.000546	0.00745288	0.688944	up
430	SAP30BP	L9L4H8	140	136	121.6	69.5	62.6	70.3	1.96443	0.000437	0.00672899	0.974108	up
431	NT5E	L9L4L9	60.5	64.6	57.9	137.2	143.7	136	0.438954	1.46e-05	0.00164808	-1.18786	down
432	ARPC5	L9L4S1	123.9	106.5	136.1	75.1	85.8	72.6	1.56959	0.00952	0.0320381	0.650391	up
433	LOC102500099	L9L4X6	124.4	105.7	130.3	81.7	79.3	78.5	1.5048	0.00573	0.023544	0.589573	up
434	TPM2	L9L544	76	81.6	59	128.9	142	112.5	0.564945	0.007	0.0265648	-0.823817	down
435	PADI4	L9L5A4	145.3	119.3	139.9	66.3	74.8	54.4	2.06905	0.00214	0.0136765	1.04897	up
436	CMBL	L9L5B1	70.5	77	87.8	131	116.5	117.2	0.645188	0.00336	0.0176501	-0.632209	down
437	FHAD1	L9L5C7	128.7	119.2	135.8	72.9	85	58.4	1.77393	0.00354	0.0182094	0.826945	up
438	ZBTB11	L9L5K8	128.3	128.8	118.2	76.8	70.6	77.2	1.67097	0.000245	0.00525344	0.740686	up
439	MRPL32	L9L5M4	161.5	116.2	141.8	56.5	70.5	53.6	2.32281	0.00486	0.0214277	1.21587	up
440	GC	L9L5X5	158.1	126.2	114.8	68.3	66.7	65.9	1.98656	0.00703	0.0266015	0.990273	up
441	BSPRY	L9L603	68.9	82.5	76.3	119.4	120.5	132.6	0.611275	0.00112	0.00989838	-0.710106	down
442	LOC102480355	L9L605	156.8	143.5	118.5	61	60.2	60	2.31126	0.00213	0.0136765	1.20868	up
443	AOAH	L9L690	119.4	118.9	145.6	74.8	78.8	62.4	1.77731	0.0052	0.022131	0.829699	up
444	TREES_T100003788	L9L696	141.6	136.2	102.7	74.9	80	64.6	1.73349	0.0145	0.0421467	0.793676	up
445	CTSH	L9L6G4	70.6	87.2	80.5	122.9	126.3	112.4	0.659015	0.00299	0.0165717	-0.601616	down
446	POLE3	L9L6T9	135.5	132.9	113.1	78	75.6	65	1.7452	0.0026	0.0153882	0.80339	up
447	ORM2	L9L6U7	188.5	138.1	113.7	52.5	53.9	53.3	2.75704	0.0132	0.0399667	1.46312	up
448	ATP6V1G1	L9L6V2	125.4	128.3	108.2	79.2	73.8	85	1.52059	0.00425	0.0199964	0.60463	up
449	RPS12	L9L6Y7	134.5	135.4	104.7	73.1	68.3	83.9	1.66267	0.0109	0.0351163	0.733504	up
450	PSTPIP1	L9L6Y9	129.8	111.7	143.2	70.6	73.5	71.2	1.78681	0.00353	0.018202	0.837386	up
451	NAP1L1	L9L7A7	120.9	120.7	119.4	75.1	83.7	80.2	1.51046	8.91e-05	0.0036803	0.594988	up
452	EEF1B2	L9L7B7	134.5	126.9	112.4	73.8	78.4	74.1	1.65179	0.00179	0.012633	0.72403	up
453	ERGIC3	L9L7C9	132.5	144.6	105.1	67.4	66.3	84	1.75563	0.0135	0.0402844	0.811986	up
454	RPS6	L9L7D2	119.2	115.5	96.5	81.6	78.4	108.7	1.51355	1.37e-06	0.000413529	0.597934	up
455	RPS6	L9L7D2	124.5	123.4	123.7	73	79.2	76.2	1.51355	1.37e-06	0.000413529	0.597934	up
456	RPS6	L9L7D2	130.1	137.2	113.6	71	68.4	79.5	1.51355	1.37e-06	0.000413529	0.597934	up
457	MYL9	L9L7D9	69	80.5	59.4	136.4	145.3	109.4	0.534134	0.00805	0.0289005	-0.904725	down
458	SPTB	L9L7E6	87	74	76.7	121.5	114.3	126.6	0.655905	0.00146	0.0114352	-0.608441	down
459	TNC	L9L7K4	126.5	118.6	121.9	74.9	72.9	85.3	1.57443	0.000567	0.00755536	0.654831	up
460	DMBT1	L9L7M9	55.7	59.2	56.3	142.3	167	119.5	0.399254	0.00336	0.0176501	-1.32462	down
461	C5AR1	L9L7R6	146.3	125.2	138.2	60.8	63.8	65.7	2.15292	0.000316	0.00592267	1.10629	up
462	CD177	L9L7X5	132.9	125.8	134.3	66.6	65.9	74.5	1.89855	8.36e-05	0.00356572	0.924899	up
463	GAPDH	L9L801	129.4	143.9	114.7	69.5	70.8	71.7	2.1679	6.37e-11	2.49959e-07	1.1163	up
464	GAPDH	L9L801	140.2	122.8	155.8	53.9	63.4	63.9	2.1679	6.37e-11	2.49959e-07	1.1163	up
465	GAPDH	L9L801	138.1	149	137.9	62.3	52.3	60.4	2.1679	6.37e-11	2.49959e-07	1.1163	up
466	EHD2	L9L822	73.6	83.3	73.1	124.3	118.3	127.4	0.621622	0.000395	0.00662385	-0.685891	down
467	LIPE	L9L857	78.9	79.2	76	119.2	134	112.6	0.639967	0.00238	0.0145469	-0.64393	down
468	TPM1	L9L8T0	76.2	76.9	57.8	129.8	140.6	118.7	0.54202	0.00261	0.015401	-0.883582	down
469	ETHE1	L9L8U4	124.4	121.4	127.7	77	65.9	83.6	1.64901	0.000862	0.00902931	0.721597	up
470	HSD17B13	L9L914	68.2	85.2	58.5	124.8	146.8	116.5	0.545993	0.00794	0.0286823	-0.873045	down
471	PFKP	L9L963	111.4	100.1	119	90.2	99.3	80.1	1.5534	0.000752	0.00866502	0.635433	up
472	PFKP	L9L963	131.4	121.1	147.1	68	75.4	57	1.5534	0.000752	0.00866502	0.635433	up
473	DNAJC1	L9L964	121.1	109.3	131.9	84.6	75.6	77.5	1.52419	0.00421	0.019903	0.608043	up
474	SERPINB2	L9L9C5	178.1	112.8	132.5	58.9	61	56.7	2.39751	0.0132	0.0399667	1.26154	up
475	TREES_T100002524	L9L9D2	74.2	79	63.1	136.5	119	128.2	0.563722	0.00128	0.0107094	-0.826945	down
476	PPBP	L9L9T0	80.2	73.5	65.1	128.8	122.4	129.9	0.574128	0.0004	0.00663934	-0.800557	down
477	PTPN1	L9L9X6	134.3	116	128	69.5	87.5	64.6	1.70713	0.00402	0.019379	0.771573	up
478	LOC102489828	L9LA59	207.1	146.8	145.5	31.4	34.4	34.9	4.95929	0.00284	0.016151	2.31013	up
479	IKBIP	L9LA84	137.4	119.6	111.2	76.8	75.2	79.8	1.58844	0.0044	0.0204085	0.667609	up
480	PFKP	L9LAF5	111.4	100.1	119	90.2	99.3	80.1	1.5534	0.000752	0.00866502	0.635433	up
481	PFKP	L9LAF5	131.4	121.1	147.1	68	75.4	57	1.5534	0.000752	0.00866502	0.635433	up
482	LOC102491650	L9LAG4	86.5	53.4	65.4	134.9	136.9	123	0.52001	0.00399	0.0193532	-0.943388	down
483	CTSD	L9LAI8	123.5	116.6	136.8	74.8	75.5	72.9	1.68862	0.00102	0.00959827	0.755845	up
484	HSBP1	L9LAN2	70.3	82.6	69.3	119.7	133.8	124.3	0.618123	2.26e-05	0.00169546	-0.694034	down
485	HSBP1	L9LAN2	82.2	90.6	63.4	108.7	140	115.1	0.618123	2.26e-05	0.00169546	-0.694034	down
486	LAMTOR1	L9LAY9	79.5	81.9	77.4	114.1	127.5	119.5	0.661313	0.000577	0.0075724	-0.596596	down
487	GCC2	L9LB91	144.8	123	130.2	72.9	72.3	56.9	1.96932	0.0014	0.0112574	0.977699	up
488	GMFG	L9LBE1	126.3	114.5	120.6	73.7	88.1	76.8	1.51467	0.0018	0.0126581	0.599002	up
489	CYRIA	L9LBG9	76.8	80.3	82.7	117.8	123.8	118.6	0.665741	9.43e-05	0.00380971	-0.586967	down
490	NECTIN2	L9LBH1	73.1	83.3	76.4	122.8	118.4	126	0.633987	0.000274	0.00559987	-0.657475	down
491	PGLYRP1	L9LBL5	154.4	137.2	172.7	47.2	42.4	46	3.42404	0.000451	0.00672899	1.7757	up
492	LOC102494082	L9LBW0	138.9	138.5	145.3	61	58.2	58.1	1.81228	3.34e-05	0.00208034	0.857806	up
493	LOC102494082	L9LBW0	121.2	124.3	105.1	84	85	80.4	1.81228	3.34e-05	0.00208034	0.857806	up
494	LOC102485364	L9LCE9	40.8	35.7	37.9	162.3	152.4	170.9	0.235585	2.39e-05	0.00173673	-2.08568	down
495	TNS2	L9LCI2	80.9	88.6	69.8	116.8	125.7	118.3	0.663248	0.00269	0.0156843	-0.592379	down
496	KCTD12	L9LCX4	140	113.8	135.3	65.7	81	64.1	1.84583	0.00359	0.0183188	0.884266	up
497	BCAT1	L9LD03	141.4	106.3	137.2	77.2	81.2	56.6	1.79023	0.0135	0.0402844	0.840147	up
498	STAU1	L9LD94	146.8	141.5	112.8	66	56.5	76.5	2.01558	0.005	0.0217035	1.01119	up
499	NDUFS6	L9LDB6	78.7	75.3	77	122	138.7	108.2	0.626186	0.0066	0.0256674	-0.675337	down
500	SBSPON	L9LDE6	72.5	79.6	74.4	122.2	110.4	140.9	0.606426	0.00582	0.0237067	-0.721597	down
501	APBB1IP	L9LDM5	119.6	120.8	139.3	74.1	75.6	70.6	1.72356	0.00125	0.0105711	0.785391	up
502	SERPINH1	L9LDS2	112.2	135.5	112.8	81.6	71.6	86.3	1.50522	0.0102	0.0335779	0.589974	up
503	LOC102484366	L9LEX3	58.1	72.2	59.4	138.7	127	144.5	0.462457	0.000424	0.00672686	-1.11261	down
504	GAPDH	L9LFE7	129.4	143.9	114.7	69.5	70.8	71.7	2.1679	6.37e-11	2.49959e-07	1.1163	up
505	GAPDH	L9LFE7	140.2	122.8	155.8	53.9	63.4	63.9	2.1679	6.37e-11	2.49959e-07	1.1163	up
506	GAPDH	L9LFE7	138.1	149	137.9	62.3	52.3	60.4	2.1679	6.37e-11	2.49959e-07	1.1163	up
507	CCDC116	L9LFH0	109	134.6	127.4	80.3	76.2	72.4	1.6208	0.00399	0.0193532	0.696702	up
508	LANCL1	L9LFR1	72.1	79.1	78.9	125.1	119.5	125.2	0.622228	9.71e-05	0.00380971	-0.684484	down
509	CCDC170	L9LFW2	62.5	76	70.7	136.9	121.3	132.6	0.535312	0.000575	0.0075724	-0.901548	down
510	KCNN1	M0QT27	134.8	122.1	140.4	67.4	62.8	72.5	1.96004	0.000442	0.00672899	0.970883	up
511	SCN7A	M0QT51	80.9	79.4	69.4	123.3	110.8	136.2	0.620308	0.00458	0.020705	-0.688944	down
512	PRTN3		152.3	132.4	142.7	55	61.8	55.8	2.47625	0.000158	0.00469691	1.30815	up
513	MCM3		131.6	129	121.2	74.4	78.7	65.1	1.74977	0.000429	0.00672686	0.807166	up
514	Defensin-5		172.7	126.3	124.9	58.7	62.1	55.1	2.40989	0.00642	0.0252426	1.26897	up
515	CAMP		145.2	132.7	172.3	47.2	51.7	50.9	3.00534	0.00105	0.00967183	1.58753	up
516	LY9		111	114.5	140.4	74.3	85.7	74.2	1.56234	0.0119	0.0370306	0.643708	up
517	GSTA1		71.5	88.7	77	121	118.9	122.8	0.653984	0.00129	0.0107701	-0.612673	down
518	Defensin-7		162.6	128.6	135.2	58	59.1	56.5	2.45622	0.00128	0.0107094	1.29644	up
519	RRAS		75.5	73.4	78.1	126.1	116	130.9	0.608579	0.00045	0.00672899	-0.716483	down
520	CFH		152.4	113.3	116.8	67.4	73.5	76.6	1.75862	0.0126	0.0386571	0.814444	up
521	GBA3		70.8	83.2	76.7	122.8	118.1	128.3	0.624865	0.000572	0.0075724	-0.678385	down
522	HBB		82.8	77.4	78.3	121.1	120.7	119.6	0.659934	1.88e-05	0.00169546	-0.599607	down
523	GSTM3		67.5	89.1	80.7	121.6	120.7	120.5	0.654079	0.00266	0.0155789	-0.612462	down
524	VNN2		50.3	75.7	51.3	144.9	116.7	161.1	0.419446	0.00604	0.0242341	-1.25344	down
525	RRAS2		79.9	70.5	77.2	127.9	123.8	120.6	0.611335	0.000161	0.00475011	-0.709965	down
526	LDHA		122.5	112.7	130.8	77.8	82.4	73.8	1.5641	0.00161	0.0120566	0.645335	up
527	GNAS		73.2	79.1	74.2	123.1	126.6	123.8	0.606426	2.05e-05	0.00169546	-0.721597	down
528	LIMS1		72.8	91.8	71.2	120.2	113.4	130.5	0.647624	0.00666	0.0257103	-0.626771	down
529	CORO7		131.2	112.9	132	76.3	80.6	67	1.67977	0.00239	0.0145853	0.748262	up
