# Supplementary material for: Evaluation and Characterization of Acute respiratory distress syndrome in tree shrews through TMT proteomic method
Source: PLoS One. 2025 Apr 16;20(4):e0319752. doi: 10.1371/journal.pone.0319752 (PMC12002456; doi:10.1371/journal.pone.0319752)
Supplement: S4 Table — (XLS) [file pone.0319752.s004.xls]

## Sheet: Sheet1
Table S4 Analysis of 1.5-fold DEPs in four key pathways of the human ARDS
NO.	Symbol	T1	T2	T3	CK1	CK2	CK3	FC	P value	FDR	log2FoldChange	group	Accession	1 Oxidative stress 2 Inflammatory responses 3 Apoptosis 4 Vascular endothelial injury 5 ARDS case report
01	ACOX1	132.3	114	151	64	68.6	70.2	1.95907	0.00393	0.0191807	0.970171	up	L9KZT0	1
02	AK7	53.8	62.2	69.6	145.2	127.9	141.2	0.447985	0.00039	0.00658491	-1.15848	down	L9JA91	1
03	CLUH	104.5	120.2	141.9	84.6	76.2	72.8	1.56935	0.0177	0.0478999	0.650167	up	L8Y7U9	1
04	COPE	123.2	117	132.9	76.6	75.2	75.1	1.64434	0.000469	0.006867	0.717506	up	L9KW30	1
05	CRB3	73.7	94.3	68	120.3	109.1	134.7	0.648174	0.0173	0.0472738	-0.625548	down	L8Y6P0	1
06	DECR1	78.4	84.6	94.4	119.6	101.3	121.6	0.653438	3.32e-05	0.00208034	-0.613878	down	L9JFH3	1
07	DHODH	178.7	147.4	144.9	42.5	32	54.5	3.65116	0.000844	0.00902413	1.86836	up	L9KJX2	1
08	DRG2	121.7	125.2	147.1	68.2	62.7	75.1	1.91262	0.00199	0.0131019	0.935551	up	L8YFW7	1
09	ETHE1	124.4	121.4	127.7	77	65.9	83.6	1.64901	0.000862	0.00902931	0.721597	up	L9L8U4	1
10	FYN	79	74.3	66.1	127.7	132.8	120.1	0.655629	6.72e-06	0.00131846	-0.609048	down	L8Y6S2	1
11	FYN	81.6	91.5	82.7	113.4	110.7	120.1	0.655629	6.72e-06	0.00131846	-0.609048	down	L8Y6S2	1
12	HIGD1B	61.5	66.9	64.4	124.3	131.5	151.5	0.473361	0.000991	0.00948061	-1.07899	down	L8Y1I6	1
13	HSBP1	70.3	82.6	69.3	119.7	133.8	124.3	0.618123	2.26e-05	0.00169546	-0.694034	down	L9LAN2	1
14	HSD17B13	68.2	85.2	58.5	124.8	146.8	116.5	0.545993	0.00794	0.0286823	-0.873045	down	L9L914	1
15	LOC102471209	81.5	71.2	72.4	125.3	127.6	122	0.600427	0.000163	0.00477322	-0.73594	down	L8YGS9	1
16	LOC102471991	131.1	120.7	143.4	65.5	72.7	66.6	1.92969	0.00079	0.00880129	0.948367	up	L9KIY0	1
17	LOC102479421	46	65.6	61.8	140.5	127	159.1	0.40647	0.00159	0.0120276	-1.29878	down	L8Y6Y2	1
18	LOC102484366	58.1	72.2	59.4	138.7	127	144.5	0.462457	0.000424	0.00672686	-1.11261	down	L9LEX3	1
19	LOC102485364	40.8	35.7	37.9	162.3	152.4	170.9	0.235585	2.39e-05	0.00173673	-2.08568	down	L9LCE9	1
20	LOC102500296	203.2	146.9	125.3	43.4	38.4	42.9	3.81235	0.00737	0.0272829	1.93068	up	L9KLH9	1
21	LOC114007786	150.5	103.2	136.9	68	68.2	73.2	1.86533	0.013	0.0396056	0.899431	up	L9JDV5	1
22	MAOB	74.5	80.1	84.7	122.7	114.9	123	0.663616	0.000521	0.00730339	-0.591579	down	L9KSP0	1
23	MRPL32	161.5	116.2	141.8	56.5	70.5	53.6	2.32281	0.00486	0.0214277	1.21587	up	L9L5M4	1
24	NDUFS6	78.7	75.3	77	122	138.7	108.2	0.626186	0.0066	0.0256674	-0.675337	down	L9LDB6	1
25	PLD6	188.1	229	126.1	17.9	21.7	17.2	9.56338	0.00564	0.0232962	3.25752	up	L8YCQ0	1
26	ALOX5AP	128.1	123.3	129.6	67.7	74.7	76.6	1.73973	8.23e-05	0.00356178	0.79886	up	L9JCJ7	1
27	AOC3	63.1	64.1	60.9	138	138.8	135.1	0.456664	8.99e-07	0.000293973	-1.13079	down	L9JWW2	1
28	BTBD9	57.8	66	64.6	135.2	133.5	142.9	0.457726	4.2e-05	0.00251253	-1.12744	down	L9KTG2	1
29	CRELD2	104.3	147.8	138.5	72.9	67.7	68.8	1.86533	0.0105	0.034335	0.899431	up	L9JEN1	1
30	DECR1	67.2	77.6	72	125.9	123.3	134	0.653438	3.32e-05	0.00208034	-0.613878	down	L9JEM5	1
31	EEF1B2	134.5	126.9	112.4	73.8	78.4	74.1	1.65179	0.00179	0.012633	0.72403	up	L9L7B7	1
32	ERGIC3	132.5	144.6	105.1	67.4	66.3	84	1.75563	0.0135	0.0402844	0.811986	up	L9L7C9	1
33	GM2A	117.6	121.5	122.5	84.2	75.1	79.1	1.51678	0.000171	0.00486235	0.60101	up	L9KN34	1
34	GNS	124.3	114.3	142.7	75.6	73.1	70	1.74348	0.00307	0.016786	0.801973	up	L9KH01	1
35	HEXA	108.6	117.2	137.6	78.8	81.5	76.2	1.53658	0.00838	0.0295446	0.619718	up	L8YA92	1
36	RPS6	119.2	115.5	96.5	81.6	78.4	108.7	1.51355	1.37e-06	0.000413529	0.597934	up	L9J9Z3	1
37	A2M	156.4	128	105.5	69.8	76.1	64.1	1.85667	0.0166	0.0458398	0.892715	up	L8Y826	2
38	ALPK1	74.4	78.1	68.2	126.7	114	138.6	0.581861	0.00232	0.0143591	-0.781253	down	L8YF15	2
39	ANPEP	59.4	72.2	65.8	135.3	138.8	128.5	0.490313	0.000138	0.00439868	-1.02823	down	L9KJ96	2
40	ATRN	134.3	118.1	116.9	76.3	77	77.3	1.60147	0.00119	0.0103081	0.679401	up	L8YCL0	2
41	BST2	59.8	64.9	80.9	128.9	131.3	134.3	0.521166	0.000653	0.00805777	-0.940185	down	L9KXG5	2
42	C4A	128.7	116.4	119.3	79.3	80.7	75.6	1.54669	0.000432	0.00672686	0.629183	up	L9KG46	2
43	C6	165	121	128.4	59.6	66.2	59.8	2.23276	0.0052	0.022131	1.15883	up	L8YAL2	2
44	C8A	152	123.5	139.2	64.3	58.1	62.8	2.2392	0.000825	0.00894282	1.16298	up	L9L3M4	2
45	C8B	133.1	112.6	140.3	72.7	68.2	73.1	1.80374	0.00246	0.0148508	0.85099	up	L9KYX8	2
46	C9	193.5	125.2	128.3	49.6	48.9	54.6	2.91966	0.0118	0.036807	1.5458	up	L9JWD9	2
47	CAPG	131.8	121.4	141.5	67.1	74.1	64.1	1.92255	0.000635	0.00793548	0.943023	up	L9KS44	2
48	CD14	132.9	118.6	137.8	67.8	67.3	75.5	1.84853	0.000716	0.00851389	0.886377	up	L9JUM8	2
49	CD177	132.9	125.8	134.3	66.6	65.9	74.5	1.89855	8.36e-05	0.00356572	0.924899	up	L9L7X5	2
50	CD74	67.3	85.2	78.3	127	111.2	131	0.625135	0.00445	0.0205192	-0.677759	down	L9KN01	2
51	CFB	144.4	122.7	151.5	60.2	60.1	61	2.30888	0.0008	0.00880427	1.20719	up	L9KGM2	2
52	CFP	139.2	111.3	115.8	78.1	82.5	73	1.56807	0.00819	0.0292077	0.648985	up	L8Y675	2
53	CSF2RB	156.3	131.1	140.9	56.9	63.5	51.3	2.49447	0.000463	0.00686333	1.31873	up	L9JPD2	2
54	CYRIA	76.8	80.3	82.7	117.8	123.8	118.6	0.665741	9.43e-05	0.00380971	-0.586967	down	L9LBG9	2
55	DMBT1	55.7	59.2	56.3	142.3	167	119.5	0.399254	0.00336	0.0176501	-1.32462	down	L9L7M9	2
56	F11R	71.8	73.4	78.5	131	121.7	123.6	0.594472	0.000128	0.00429292	-0.750318	down	L8YDU8	2
57	FABP4	70.4	79.7	85.3	125.2	129.8	109.5	0.645816	0.00463	0.0208111	-0.630804	down	L8Y884	2
58	FGG	198.7	148.2	115.4	45.7	46.2	45.8	3.3573	0.0111	0.0355562	1.7473	up	L8Y0J9	2
59	FHAD1	128.7	119.2	135.8	72.9	85	58.4	1.77393	0.00354	0.0182094	0.826945	up	L9L5C7	2
60	FKBP5	129.6	125.5	112.7	80.8	76.9	74.5	1.58398	0.00112	0.00989838	0.663554	up	L9L448	2
61	GFER	128.5	124.1	125.4	69.9	78.5	73.5	1.70347	5.04e-05	0.00286623	0.768477	up	L9KYL7	2
62	GMPPA	113.1	118.4	133.7	71.6	72.9	90.4	1.5547	0.00739	0.0273312	0.63664	up	L8Y6Q2	2
63	GNLY	63.3	68.3	67.1	139.9	137.5	124	0.495017	0.000198	0.004905	-1.01445	down	L8YDF1	2
64	GPNMB	140.7	124.7	164.2	55.4	71.5	43.5	2.52113	0.00355	0.0182094	1.33407	up	L9L2I7	2
65	HMGXB4	138.8	129.2	147.7	63.3	77.3	43.8	2.25434	0.00225	0.0141038	1.1727	up	L8Y150	2
66	HPX	171	148.8	140.4	45.9	40.3	53.6	3.29185	0.00042	0.00672686	1.7189	up	L8YFE1	2
67	HYPK	145.8	118	114.7	67.9	76.8	76.9	1.70803	0.0071	0.0267374	0.772335	up	L8YG22	2
68	IDE	114.5	122.6	129.4	81.2	75.4	77	1.56892	0.000673	0.0081257	0.649773	up	L9KUU7	2
69	IKBIP	137.4	119.6	111.2	76.8	75.2	79.8	1.58844	0.0044	0.0204085	0.667609	up	L9LA84	2
70	JAM3	71.7	80.6	76.2	120.8	116.1	134.6	0.615074	0.00146	0.0114352	-0.701168	down	L9KV38	2
71	KPNA2	136.3	124.9	127	77.1	78.2	56.5	1.83286	0.00172	0.0123878	0.874098	up	L9JWF0	2
72	LHPP	174.3	152.6	123.5	49.3	57.1	43.2	3.0107	0.00277	0.0159377	1.5901	up	L9JCF2	2
73	LOC102489828	207.1	146.8	145.5	31.4	34.4	34.9	4.95929	0.00284	0.016151	2.31013	up	L9LA59	2
74	LOC102500256	155.5	111.7	130.2	66.7	71.4	64.5	1.9615	0.00723	0.0268915	0.971958	up	L9KYQ9	2
75	LOC114005255	137.9	114.8	113.1	79.4	84.6	70.3	1.56125	0.0083	0.0294211	0.642698	up	L8YC88	2
76	LOC114007139	184.7	139.4	122.4	53.9	48.9	50.7	2.90879	0.00635	0.0250426	1.54042	up	L9L277	2
77	LRRC59	129.1	132.2	124.9	72.2	71.5	70.1	1.80636	1.28e-05	0.00164808	0.853086	up	L8Y5Q4	2
78	LTF	155.6	141.3	137.2	54.5	53.6	57.7	2.61821	9.73e-05	0.00380971	1.38858	up	L8Y4U5	2
79	MAGED2	115.7	126.3	118.6	79.1	84.9	75.5	1.50564	0.000645	0.00798416	0.590374	up	L8YAM3	2
80	NCF2	147.1	129.9	136.4	62.8	74.1	49.7	2.21543	0.000945	0.0093822	1.14759	up	L9L3I9	2
81	NEFL	76.5	77.3	72.8	132.1	109.4	131.9	0.606856	0.00308	0.016786	-0.720574	down	L9KIK2	2
82	NT5E	60.5	64.6	57.9	137.2	143.7	136	0.438954	1.46e-05	0.00164808	-1.18786	down	L9L4L9	2
83	OTUD7B	65.2	72.6	77.4	118.4	140.6	125.8	0.559252	0.0016	0.0120276	-0.838431	down	L8Y2Z0	2
84	PADI4	145.3	119.3	139.9	66.3	74.8	54.4	2.06905	0.00214	0.0136765	1.04897	up	L9L5A4	2
85	PGLYRP1	154.4	137.2	172.7	47.2	42.4	46	3.42404	0.000451	0.00672899	1.7757	up	L9LBL5	2
86	PLOD2	143	120.6	126.7	73.6	68.4	67.7	1.86123	0.000972	0.00944091	0.896257	up	L8Y510	2
87	PLP1	56.4	66.6	67.8	136.4	113.3	159.5	0.466276	0.00622	0.0246538	-1.10074	down	L8Y9E0	2
88	PPBP	80.2	73.5	65.1	128.8	122.4	129.9	0.574128	0.0004	0.00663934	-0.800557	down	L9L9T0	2
89	PSTPIP1	129.8	111.7	143.2	70.6	73.5	71.2	1.78681	0.00353	0.018202	0.837386	up	L9L6Y9	2
90	PTPN1	134.3	116	128	69.5	87.5	64.6	1.70713	0.00402	0.019379	0.771573	up	L9L9X6	2
91	RPL10A	120.4	116.8	133.4	77.5	71.2	80.8	1.61481	0.00124	0.0105319	0.691369	up	L9L3J1	2
92	RPL28	121.1	128.9	121.7	75.3	78.3	74.7	1.62812	6.36e-05	0.00319957	0.703208	up	L9KPU5	2
93	S100A14	76.9	76.1	71.4	125.6	116.4	133.6	0.597444	0.000662	0.00809249	-0.743124	down	L9JEC1	2
94	S100A8	186.7	141.4	156.4	37.6	38.5	39.5	4.19118	0.000768	0.00876056	2.06736	up	L9JAM5	2
95	S100A9	164.2	128.3	146.7	52.6	53.2	55.1	2.72965	0.000871	0.00902931	1.44871	up	L9J9Y0	2
96	SCGB1A1	44.5	47.5	44.6	154.6	187.3	121.5	0.294778	0.0046	0.0207715	-1.7623	down	L9JNW8	2
97	SIGLEC5	115.5	156.7	168.5	55.9	51.8	51.5	2.30487	2.18e-05	0.00169546	1.20469	up	L9JE65	2
98	SIGLEC5	124.1	115.1	157	65.7	78.2	60	2.30487	2.18e-05	0.00169546	1.20469	up	L9JEU4	2
99	SKAP2	143.7	115.2	148.8	60	61.4	70.9	2.12012	0.00285	0.0161844	1.08415	up	L8YF47	2
100	SLC22A13	85.9	77.6	70.5	111.5	130.2	124.4	0.63917	0.00343	0.0179458	-0.645729	down	L8Y6D9	2
101	SPTA1	86.1	74.1	73.9	122.2	117	126.7	0.639792	0.000864	0.00902931	-0.644324	down	L9JB99	2
102	SPTB	87	74	76.7	121.5	114.3	126.6	0.655905	0.00146	0.0114352	-0.608441	down	L9L7E6	2
103	STEAP4	146.7	149.8	161	44.4	52.3	45.7	3.21278	3e-05	0.00199525	1.68382	up	L8Y0Q6	2
104	TBX19	118.2	122.7	137.3	74.1	63.8	83.9	1.70514	0.00311	0.016926	0.76989	up	L9L1H8	2
105	TNFAIP2	122.9	121.9	160.3	63.3	60.4	71.2	2.0785	0.0058	0.0236828	1.05554	up	L9JA74	2
106	TYROBP	129.9	137.4	130.4	71.4	72	58.9	1.96589	0.000186	0.004905	0.975184	up	L8XZ97	2
107	ACKR1	74.2	95.5	53.9	123.4	129.6	123.3	0.594207	0.014	0.0411506	-0.750963	down	L8Y6J8	2
108	MYO9B	123.9	116.4	140.7	70.8	85.2	63	1.73973	0.00508	0.0219004	0.79886	up	L9KW81	2
109	ARPC5	123.9	106.5	136.1	75.1	85.8	72.6	1.56959	0.00952	0.0320381	0.650391	up	L9L4S1	3
110	ASAH1	108.5	119.4	141.4	76.7	78.5	75.5	1.60078	0.00893	0.0306038	0.678775	up	L9KQJ0	3
111	CDH13	67.5	69	69.5	131.4	136	126.6	0.494085	1.33e-09	2.60946e-06	-1.01717	down	L9KJN5	3
112	CDH13	72.7	62.8	55.3	134.8	141.2	133.1	0.494085	1.33e-09	2.60946e-06	-1.01717	down	L9KJN5	3
113	CFI	162.9	124.9	125	62.4	62.2	62.6	2.20513	0.00402	0.019379	1.14086	up	L8YF11	3
114	CTPS2	131.6	112.4	132.2	81.3	74.5	68.1	1.68021	0.00253	0.0150877	0.748645	up	L9JED7	3
115	CTSD	123.5	116.6	136.8	74.8	75.5	72.9	1.68862	0.00102	0.00959827	0.755845	up	L9LAI8	3
116	DAG1	74.9	83.6	76.5	124	120.1	120.9	0.643836	0.000121	0.00416495	-0.635236	down	L8Y3L3	3
117	DPT	72.9	76.6	88.2	124.2	112	126.1	0.656086	0.00288	0.016284	-0.608043	down	L9KWR3	3
118	EIF4G1	127.8	115.3	126.1	75.1	78.2	77.5	1.59965	0.000331	0.00593079	0.677759	up	L9J8R3	3
119	EPCAM	66.4	67.3	84.8	130.7	124.7	126.1	0.572739	0.000968	0.00944091	-0.80405	down	L8Y3H2	3
120	ERH	87	59.4	60.5	133.8	150.5	108.8	0.526329	0.0148	0.0426396	-0.925963	down	L8XZU1	3
121	ETF1	129.5	118.5	118.3	76.7	82.2	74.8	1.56739	0.000512	0.00725303	0.648368	up	L8Y5A1	3
122	FAM234A	85.5	77.2	73.1	128.9	108.7	126.6	0.647446	0.00434	0.0202499	-0.627167	down	L9KY67	3
123	GMFG	126.3	114.5	120.6	73.7	88.1	76.8	1.51467	0.0018	0.0126581	0.599002	up	L9LBE1	3
124	GNG7	64	77.7	79.9	124.8	116.8	136.9	0.585469	0.00242	0.0146998	-0.772335	down	L8XZD1	3
125	GSPT1	105.9	132.8	132.8	73.5	80.5	74.4	1.62653	0.00667	0.0257103	0.7018	up	L9KXJ2	3
126	HPGD	57.3	62.3	77.5	133.6	119	150.4	0.489082	0.00327	0.0174104	-1.03185	down	L9KY58	3
127	LAMTOR1	79.5	81.9	77.4	114.1	127.5	119.5	0.661313	0.000577	0.0075724	-0.596596	down	L9LAY9	3
128	MAGI3	77.8	81.5	76.8	118.4	126.4	119.1	0.648805	0.00013	0.00432305	-0.624144	down	L9KS10	3
129	MVP	123.6	125.2	119.2	77.1	81.8	73.3	1.58484	0.000119	0.00416495	0.664338	up	L9KUH8	3
130	PLEKHM2	98.9	62.3	73.1	123.4	121.6	120.6	0.640864	0.0159	0.0445336	-0.641909	down	L9L0N8	3
131	PSAT1	125.7	116.6	129.2	77	72.5	79	1.62582	0.00035	0.00614644	0.701168	up	L9L146	3
132	RPL10	122.5	122.3	126	74.5	78.7	76	1.6178	1.05e-05	0.00164808	0.694034	up	L8Y8T7	3
133	RPL27A	117.1	128.5	131.4	72.7	74.5	75.7	1.69134	0.000322	0.00592267	0.758168	up	L8YG01	3
134	SAP30BP	140	136	121.6	69.5	62.6	70.3	1.96443	0.000437	0.00672899	0.974108	up	L9L4H8	3
135	SMC2	136.1	117.3	115.6	71.8	86.7	72.5	1.5974	0.00489	0.0214834	0.675728	up	L9K688	3
136	SPTBN2	89.5	83.8	66.3	119.1	130.7	110.6	0.664817	0.0114	0.0361046	-0.588971	down	L8XZR7	3
137	SUSD2	61.6	63.6	62.3	138.9	135.9	137.6	0.454656	2.29e-07	0.000124587	-1.13715	down	L9JGE7	3
138	TECPR1	79.4	73.2	78.6	123.7	116.8	128.3	0.626898	0.00029	0.00571839	-0.673697	down	L9KPN6	3
139	TNS2	80.9	88.6	69.8	116.8	125.7	118.3	0.663248	0.00269	0.0156843	-0.592379	down	L9LCI2	3
140	TOP2A	120.9	146.2	160.2	55.7	64.4	52.5	2.47567	0.00213	0.0136765	1.30782	up	L9JX05	3
141	TPT1	135	117	109.8	79.7	81.5	77.1	1.51825	0.00563	0.0232794	0.602413	up	L9KI19	3
142	TXNDC12	125.1	104.1	133.4	86.1	76.6	74.6	1.52802	0.0114	0.0361046	0.611667	up	L9KR93	3
143	WARS1	69	78.5	84.9	121.3	114.7	131.6	0.632209	0.00261	0.015401	-0.661527	down	L9JE18	3
144	ACTG2	71.1	75.7	69.1	132.4	130.6	121.2	0.561947	0.000148	0.00452769	-0.831494	down	L9KM54	3
145	AIG1	61.3	74.8	61.1	129.1	136.6	137.1	0.489573	0.000194	0.004905	-1.0304	down	L9KN67	3
146	ASNS	131.7	114.4	127.6	74.5	77.7	74	1.65208	0.000777	0.0087839	0.724282	up	L9JEZ0	3
147	ATP6V1F	84.7	80	71.6	119.9	123.6	120.2	0.649711	0.00045	0.00672899	-0.622129	down	L9KXG7	3
148	CALM1	77.4	92.6	63.2	123.7	130.7	112.5	0.635596	0.0112	0.0356727	-0.653819	down	L9JEG0	3
149	CAVIN2	80.9	72.4	76	125.4	122.7	122.8	0.618226	5.56e-05	0.00290899	-0.693794	down	L9KUW1	3
150	CCDC170	62.5	76	70.7	136.9	121.3	132.6	0.535312	0.000575	0.0075724	-0.901548	down	L9LFW2	3
151	CD82	47.7	78.5	59.8	140.7	129.4	143.9	0.449275	0.0016	0.0120276	-1.15433	down	L9JE04	3
152	CDH13	67.5	69	69.5	131.4	136	126.6	0.494085	1.33e-09	2.60946e-06	-1.01717	down	L9KP61	3
153	CDR2	110.8	153.2	134.6	68.6	60.8	72.1	1.97816	0.00667	0.0257103	0.984162	up	L8YGS8	3
154	CENPF	69.6	88.5	79.4	127.7	121.1	113.7	0.655172	0.00358	0.0183154	-0.610053	down	L9K1Y8	3
155	CEP120	76.8	77.5	76.6	128	123.7	117.4	0.625576	0.000118	0.00416495	-0.676744	down	L8Y431	3
156	CIAO1	115	123.2	135.7	80.9	75.8	69.5	1.65296	0.002	0.0131457	0.725054	up	L8YB09	3
157	COL6A2	69.4	86	74.5	123.1	123.1	124	0.621016	0.000683	0.0082069	-0.687298	down	L8Y9Z7	3
158	COL6A5	58.4	77.5	71.8	132.7	134.1	125.4	0.529577	0.000606	0.00774608	-0.917088	down	L9JD76	3
159	COTL1	119.4	109.3	136.6	74.8	91.5	68.4	1.55646	0.0145	0.0421467	0.638264	up	L9KKC3	3
160	CUTA	74.9	78.7	83.7	132.6	108.6	121.3	0.654621	0.00483	0.0213194	-0.611269	down	L9L478	3
161	DNAJC1	121.1	109.3	131.9	84.6	75.6	77.5	1.52419	0.00421	0.019903	0.608043	up	L9L964	3
162	DTNA	79.1	79.7	75.5	119.3	128.7	117.7	0.640689	0.000283	0.0056858	-0.642304	down	L9KPE2	3
163	DYNLRB2	68.1	83.6	70.2	125.3	126.6	126.2	0.586882	0.000434	0.00672899	-0.768858	down	L9KPA4	3
164	EHD2	73.6	83.3	73.1	124.3	118.3	127.4	0.621622	0.000395	0.00662385	-0.685891	down	L9L822	3
165	FKBP10	143.1	126.8	130.8	69	62	68.3	2.01054	0.000238	0.00521763	1.00758	up	L9JWJ1	3
166	GET4	82.6	80.4	72.6	118.4	121.9	124.1	0.646542	0.000242	0.00521763	-0.629183	down	L8Y468	3
167	GNAS	73.2	79.1	74.2	123.1	126.6	123.8	0.606426	2.05e-05	0.00169546	-0.721597	down		3
168	HK3	139.1	131.1	132.7	67.9	72.5	56.6	2.04518	0.000208	0.00502836	1.03223	up	L9JCH6	3
169	INPP5A	74.3	75.6	95.7	115.5	115.2	123.8	0.655448	2.74e-06	0.000767983	-0.609446	down	L9KWH5	3
170	ITGA8	55	66.8	62.4	138	133.9	143.9	0.443001	6.79e-05	0.00328938	-1.17462	down	L9JA52	3
171	KCNN1	134.8	122.1	140.4	67.4	62.8	72.5	1.96004	0.000442	0.00672899	0.970883	up	M0QT27	3
172	KDELR1	120.6	127.2	134.8	72	64.7	80.5	1.76151	0.00085	0.00902931	0.816813	up	L9JA64	3
173	KRT24	70.8	86.7	77.1	121.3	112.6	131.4	0.642212	0.00364	0.018389	-0.638879	down	L9JX12	3
174	LIPE	78.9	79.2	76	119.2	134	112.6	0.639967	0.00238	0.0145469	-0.64393	down	L9L857	3
175	LRRN4	141.2	151	113	65	58	71.7	2.08115	0.00434	0.0202499	1.05738	up	L8YE93	3
176	MCM3	131.6	129	121.2	74.4	78.7	65.1	1.74977	0.000429	0.00672686	0.807166	up		3
177	MCM7	152.8	117.8	120.8	67.4	77	64.2	1.87632	0.00677	0.0259682	0.907905	up	L9KQV4	3
178	MFAP4	52.3	77.6	62	137.9	129.1	141.1	0.470228	0.000923	0.00921591	-1.08857	down	L8YHP3	3
179	MYH10	66.9	77.6	69.4	128.5	122.1	135.5	0.576044	1.18e-08	1.54344e-05	-0.795749	down	L9JRU9	3
180	MYH11	71.1	80.5	75.1	125.3	137	111	0.607286	0.00363	0.018389	-0.719551	down	L9KY00	3
181	NAA40	137.8	105	118	81.9	78.5	78.9	1.50773	0.0135	0.0402844	0.592379	up	L9KQ53	3
182	NAP1L1	120.9	120.7	119.4	75.1	83.7	80.2	1.51046	8.91e-05	0.0036803	0.594988	up	L9L7A7	3
183	NASP	128.4	114.5	120.9	80.9	81	74.3	1.54022	0.000753	0.00866502	0.623137	up	L9KHM3	3
184	NCALD	59.9	71.5	70.1	130.6	129.3	138.6	0.505646	0.000149	0.00452769	-0.9838	down	L8YAB2	3
185	OS9	131.3	118.6	131.8	69.4	75.8	73.1	1.74851	0.000317	0.00592267	0.806127	up	L8Y2G7	3
186	OSBPL3	131.8	135.1	127.9	66.7	67.7	70.9	1.92304	1.31e-05	0.00164808	0.943388	up	L8YF52	3
187	PFKFB2	137.3	130.2	142.8	61.4	65.3	62.9	2.16403	4.28e-05	0.00251253	1.11372	up	L9JBT2	3
188	PGRMC1	33.7	36.3	35.3	179.1	144.6	171	0.212856	0.000241	0.00521763	-2.23205	down	L8Y3H9	3
189	PSAP	127.2	122.4	155.1	67.5	68.7	59	2.07326	0.00279	0.0159824	1.0519	up	L8Y544	3
190	PTPRB	73.8	89	66.7	125.6	127.6	117.3	0.619433	0.00299	0.0165717	-0.690979	down	L9KYU4	3
191	RDH8	160.2	118.9	111.6	69.3	69.7	70.4	1.86581	0.0162	0.0450204	0.8998	up	L8YHS9	3
192	RPL31	114.3	121	133	76.3	80.3	75.1	1.58398	2.54e-07	0.000124587	0.663554	up	L8Y5B8	3
193	RPL31	114.3	121	133	76.3	80.3	75.1	1.58398	2.54e-07	0.000124587	0.663554	up	L9JEH1	3
194	RPL6	118.7	119.2	111.3	80.1	83.9	86.9	1.58831	8.73e-06	0.00153207	0.667494	up	L8Y7V0	3
195	RPS8	117.4	120.4	127.9	78	76.3	80	1.56082	0.000186	0.004905	0.642304	up	L9KHK7	3
196	RRAS2	79.9	70.5	77.2	127.9	123.8	120.6	0.611335	0.000161	0.00475011	-0.709965	down		3
197	RRBP1	130.8	123.3	116.2	76.3	80.1	73.3	1.6121	0.000546	0.00745288	0.688944	up	L9L4G6	3
198	SAMD7	43.1	61	60.6	147.6	130.4	157.3	0.37836	0.000784	0.00880129	-1.40217	down	L9KUC8	3
199	SEPTIN8	80.9	72.8	76.7	127.7	118.2	123.7	0.623377	0.000212	0.00502836	-0.681824	down	L8Y8N7	3
200	SLC7A8	131.2	110.1	133.8	75.4	78.6	71	1.66711	0.00307	0.016786	0.73735	up	L9L228	3
201	SMC4	128.3	111.2	126.2	71.8	88	74.4	1.56149	0.004	0.0193539	0.64292	up	L8YAM6	3
202	SPAG1	126.9	120.9	117.7	82.4	70	82.1	1.55864	0.000872	0.00902931	0.640283	up	L9JAP4	3
203	TACSTD2	73.3	72.4	62.4	128.3	130	133.6	0.531003	8.9e-05	0.0036803	-0.913209	down	L9KJT8	3
204	TMEM97	123.2	113.1	128.8	74	74.6	86.3	1.55428	0.00205	0.013407	0.636245	up	L8Y769	3
205	TNPO3	122.8	121.2	124.1	76.1	80.9	75	1.58664	2.22e-05	0.00169546	0.665973	up	L9JCL6	3
206	TNS1	65.4	78.7	68.3	129.8	129.8	128	0.547988	0.000139	0.00439868	-0.867785	down	L9JJ54	3
207	TSPAN15	78.4	76.9	64.4	131.5	121.8	126.9	0.577854	0.000522	0.00730339	-0.791224	down	L9KSG2	3
208	UBE2H	137.2	105.7	139.2	69.9	71.8	76.3	1.75275	0.00767	0.0281544	0.809622	up	L9JBU9	3
209	VNN2	50.3	75.7	51.3	144.9	116.7	161.1	0.419446	0.00604	0.0242341	-1.25344	down		3
210	ZBTB11	128.3	128.8	118.2	76.8	70.6	77.2	1.67097	0.000245	0.00525344	0.740686	up	L9L5K8	3
211	ZNF19	121.3	117.5	126.3	75.7	79.6	79.7	1.55362	0.000112	0.00410236	0.635631	up	L9KJY9	3
212	ADRM1	114.9	111.7	144.3	76.1	73.9	79.1	1.61894	0.0108	0.0349087	0.695053	up	L9JEA1	4
213	COL1A2	75.1	88.8	73	127.9	115	120.2	0.652437	0.00248	0.0148573	-0.616089	down	L9JEW6	4
214	DMD	75.8	85.4	73	123.6	115.4	126.8	0.655629	9.42e-08	9.24102e-05	-0.609048	down	L9JD72	4
215	F3	143.6	120.6	144.2	63	70.1	58.5	2.13152	0.00104	0.00967183	1.09189	up	L8YA64	4
216	GP9	82.5	81.9	64.7	136.2	105	129.7	0.617687	0.0133	0.0401455	-0.695053	down	L8Y5D6	4
217	ITGA2B	91.9	67.3	79.2	127.1	108.1	126.4	0.659292	0.0122	0.0377248	-0.60101	down	L8YA38	4
218	MYO1C	74.8	80.7	79.6	120.5	119	125.4	0.644286	8.22e-05	0.00356178	-0.634227	down	L8Y9V0	4
219	ORM2	188.5	138.1	113.7	52.5	53.9	53.3	2.75704	0.0132	0.0399667	1.46312	up	L9L6U7	4
220	RAMP2	56.2	75.1	65.1	133.9	133.2	136.5	0.48662	0.00024	0.00521763	-1.03913	down	L9JWD1	4
221	RPL38	132	108.9	119.3	82.9	87.2	69.7	1.50209	0.00918	0.0312694	0.586967	up	L9KZX9	4
222	THBD	80.7	87.1	58.4	113.6	124.2	136	0.605136	0.0105	0.034335	-0.724668	down	L8Y9T9	4
223	CSRP1	78.3	80.7	60.9	126.5	116.1	137.5	0.578532	0.00369	0.0183984	-0.789531	down	L9K4V9	4
224	ABCA1	119.5	110.6	135.9	77.2	75.9	80.9	1.5641	0.00434	0.0202499	0.645335	up	L9KPB0	5
225	HPD	107.4	122.9	138.6	78.1	80.6	72.4	1.59628	0.0079	0.0286238	0.674713	up	L9KRX4	5
226	LOC102475532	144.1	118.7	141.7	61.8	68.4	65.4	2.068	0.00111	0.00989838	1.04823	up	L8Y6D3	5
227	LOC102482891	130.9	108.5	126.6	76.9	72.6	84.5	1.5641	0.00463	0.0208111	0.645335	up	L9JF24	5
228	LOC102492791	115.6	112.5	134.8	81.2	83.3	72.5	1.53122	0.00555	0.0230385	0.614685	up	L8YF16	5
229	MMP27	129.5	132.3	124.7	70.7	69.7	73	1.81115	1.85e-05	0.00169546	0.856908	up	L9KQ81	5
230	PKM	126.3	125.1	134.9	70.1	74.4	69.1	1.80852	7.89e-05	0.00355866	0.85481	up	L8Y869	5
231	RPL12	124.5	113.4	124.1	80	77.2	80.8	1.52101	0.000404	0.00666091	0.605028	up	L9KLN4	5
232	RPL18A	123.3	122.5	123.1	79.6	73.1	78.4	1.59628	2.18e-05	0.00169546	0.674713	up	L9KWH9	5
233	RPS29	126.9	123.2	111.2	79.6	79.5	79.5	1.51425	0.000991	0.00948061	0.598603	up	L9J929	5
234	SOS1	117.8	110.8	134.7	81.2	82.3	73.2	1.53485	0.00528	0.0223986	0.618102	up	L9KNF5	5
235	G3BP1	133.7	125.2	117.5	73.9	73.2	76.5	1.68336	0.000441	0.00672899	0.751346	up	L9KN22	1, 3
236	GALNT1	119.9	125	131.4	74.6	81	68.1	1.68216	0.000523	0.00730339	0.750318	up	L9KPD3	1, 3
237	CD163	138.3	142	129.5	60.2	72.4	57.6	2.15457	0.000239	0.00521763	1.1074	up	L9KXG6	1,2
238	CREG1	127.4	110.3	154.3	70.1	80	57.8	1.88552	0.0128	0.0391178	0.914964	up	L9L1G9	1,2
239	PGD	124.1	118.5	128.3	77.1	88.3	63.6	1.61965	0.00353	0.018202	0.695683	up	L9L121	1,2
240	PTGS1	75.2	81.9	78	124.1	134.9	105.9	0.644286	0.00758	0.0279024	-0.634227	down	L9KPD9	1,2
241	SARS1	132.9	122.8	132.7	74.6	58.7	78.2	1.83641	0.001	0.00950121	0.876886	up	L9KRB9	1,2
242	SLC11A2	114	112.4	146.8	76.3	74.3	76.2	1.6455	0.0122	0.0377248	0.718528	up	L8Y902	1,2
243	SOD2	134.9	120.5	151.5	63.8	67.1	62.2	2.1072	0.00142	0.0113024	1.07533	up	L9KPZ3	1,2
244	GALNS	114.1	120	127.5	77.3	81.2	80	1.51614	0.000532	0.00739043	0.600405	up	L9KJF2	1，2
245	PYGL	151	114.9	144.6	63.1	67.8	58.6	2.16623	0.00299	0.0165717	1.11518	up	L9J8X4	1，2
246	RBP1	61.9	88.1	88.9	118	113.7	129.4	0.66159	0.0153	0.0434423	-0.595992	down	L9JHM0	1，2
247	UPP1	116.9	110.4	132.9	79.8	79.4	80.6	1.50209	0.00389	0.0190566	0.586967	up	L8YFF1	1，2
248	PTBP1	143.3	103.9	125.1	75.3	69.8	82.5	1.63576	0.0157	0.0441626	0.709965	up	L8XZI2	1,2
249	APP	75.5	75.2	70.7	130.8	118.9	128.9	0.584786	0.000197	0.004905	-0.774019	down	L9JEB8	1,2,3
250	NES	137.9	119.4	118	74.9	74.4	75.4	1.67023	0.00144	0.0113923	0.740044	up	L9KAY9	1,2,3
251	TGM2	76.4	89.9	70.2	122.2	125.7	115.6	0.650619	0.00291	0.0164064	-0.620115	down	L9L388	1,2,3
252	COL6A3	72.3	84	72.9	123.9	125.9	120.9	0.61829	0.000317	0.00592267	-0.693645	down	L9KLG0	1，2，3
253	NACA	123.7	117.4	119.6	81.7	87.3	70.2	1.50794	0.00165	0.0122487	0.592582	up	L8YAG9	1，2，3
254	PFKP	111.4	100.1	119	90.2	99.3	80.1	1.5534	0.000752	0.00866502	0.635433	up	L9L963	1，2，3
255	PTPN2	149	131.4	148.9	57	54.4	59.3	2.51494	0.000138	0.00439868	1.33052	up	L8YEF0	1，2，3
256	S100A1	73.5	69.2	72.3	127.2	122.4	135.4	0.558442	0.000145	0.00451571	-0.840522	down	L9J9P5	1，2，3
257	CD36	69	71.6	73	133.9	129.8	122.7	0.552795	7.76e-05	0.00354073	-0.855183	down	L9KKY0	1，2，3，4
258	WWP2	68.1	66.7	75.4	131.1	126.6	132.1	0.539251	4.71e-05	0.00271795	-0.890971	down	L9JMH9	1，2，3，4
259	MMP9	143.6	126.2	120.7	69.4	73.2	66.9	1.86396	0.00107	0.00974172	0.898372	up	L9JD04	1，2，3，4，5
260	CAV1	61.7	71.4	62.4	136.1	127.1	141.3	0.483313	0.000178	0.004905	-1.04897	down	L8YF59	1,2,3,5
261	SOD1	72.9	76.5	69.2	125.4	144.1	111.9	0.573152	0.00477	0.0212216	-0.803011	down	L9KA73	1,2,3,5
262	CHI3L1	125.5	122.2	138.9	70.5	71	71.9	1.81162	0.000353	0.00614644	0.857281	up	L9JAY0	1,2,5
263	LOC102487108	180.1	151.2	143.3	37.7	63.1	24.6	3.78469	0.00185	0.0127135	1.92017	up	L9KTN7	1,2,5
264	CFH	152.4	113.3	116.8	67.4	73.5	76.6	1.75862	0.0126	0.0386571	0.814444	up		1，2，5
265	ATP6V1G1	125.4	128.3	108.2	79.2	73.8	85	1.52059	0.00425	0.0199964	0.60463	up	L9L6V2	1,3
266	HRAS	87.2	71.2	74.9	120.3	124	122.4	0.636215	0.000852	0.00902931	-0.652414	down	L8Y8Q7	1,3
267	LANCL1	72.1	79.1	78.9	125.1	119.5	125.2	0.622228	9.71e-05	0.00380971	-0.684484	down	L9LFR1	1,3
268	LOC102497127	126.8	114	121.1	81	83.4	73.6	1.52059	0.000951	0.0093822	0.60463	up	L9KKC7	1,3
269	NF2	86.8	72.4	71.9	123.1	120.9	124.8	0.626627	0.000791	0.00880129	-0.674321	down	L9KZG9	1,3
270	NMT2	161.5	111.2	175.4	52.3	47.3	52.5	2.94609	0.00728	0.0270518	1.5588	up	L9JAV6	1,3
271	SLC1A4	108.6	132.1	151.1	72.5	71.8	63.9	1.88184	0.00829	0.0294123	0.912147	up	L8Y3U8	1,3
272	ACTA2	80.2	75.3	73.2	126	125.3	120.1	0.615778	6.91e-05	0.00330669	-0.699517	down	L9KVG3	1，3
273	ALDH2	70.4	82.5	76	124.3	119.8	127	0.616815	0.000313	0.00592267	-0.697091	down	L9KUJ3	1，3
274	AZGP1	133.5	144.2	132.1	66.1	66.8	57.4	2.15344	0.000115	0.00410236	1.10664	up	L9KUK1	1，3
275	BCAT1	141.4	106.3	137.2	77.2	81.2	56.6	1.79023	0.0135	0.0402844	0.840147	up	L9LD03	1，3
276	BLVRA	79.1	78.2	70.6	120.5	130	121.6	0.61247	0.000284	0.0056858	-0.707289	down	L9KSV6	1，3
277	CAMP	145.2	132.7	172.3	47.2	51.7	50.9	3.00534	0.00105	0.00967183	1.58753	up		1，3
278	CLEC3B	56	50.9	66.5	153.9	117.7	155.1	0.406375	0.00298	0.0165717	-1.29912	down	L8Y554	1，3
279	COL6A1	67.5	84.4	70.2	125.3	125.9	126.7	0.587722	0.000589	0.00760275	-0.766795	down	L8YCU5	1，3
280	CPT1B	83.8	73.4	72.6	127.2	112.7	130.3	0.620746	0.00199	0.0131019	-0.687926	down	L9JF92	1，3
281	EDC3	42.2	44	39.7	158.4	115.4	200.3	0.265556	0.00911	0.031112	-1.91291	down	L8YAN1	1，3
282	EIF5	147.9	101.3	164.3	61.5	65.3	59.7	2.21716	0.0162	0.0450204	1.14871	up	L9J9J2	1，3
283	FYN	79	74.3	66.1	127.7	132.8	120.1	0.655629	6.72e-06	0.00131846	-0.609048	down	L9JHW1	1，3
284	GNAQ	73.8	83.7	77.6	122.6	116.4	125.9	0.644286	0.000418	0.00672686	-0.634227	down	L9L0L3	1，3
285	GSTA1	71.5	88.7	77	121	118.9	122.8	0.653984	0.00129	0.0107701	-0.612673	down		1，3
286	GSTM3	67.5	89.1	80.7	121.6	120.7	120.5	0.654079	0.00266	0.0155789	-0.612462	down		1，3
287	HBB	82.8	77.4	78.3	121.1	120.7	119.6	0.659934	1.88e-05	0.00169546	-0.599607	down		1，3
288	HEXB	116.2	134.6	131	67.6	80	70.6	1.74977	0.00128	0.0107094	0.807166	up	L8Y7M6	1，3
289	HSBP1	70.3	82.6	69.3	119.7	133.8	124.3	0.618123	2.26e-05	0.00169546	-0.694034	down	L9KU99	1，3
290	LDHA	122.5	112.7	130.8	77.8	82.4	73.8	1.5641	0.00161	0.0120566	0.645335	up		1，3
291	NECTIN2	73.1	83.3	76.4	122.8	118.4	126	0.633987	0.000274	0.00559987	-0.657475	down	L9LBH1	1，3
292	PCNA	138.9	107.7	126.2	75.1	77.9	74.3	1.64012	0.00602	0.0241786	0.713804	up	L8Y9B1	1，3
293	PES1	129.4	117.9	117	85.5	69.3	80.9	1.54561	0.00238	0.0145469	0.628175	up	L9KUF9	1，3
294	RPS2	113.5	130.9	123.6	76.5	79.9	75.6	1.58621	0.000962	0.00941369	0.665581	up	L9KZ76	1，3
295	SBDS	121.3	121.7	123.4	75.6	79.1	78.9	1.56849	4.5e-06	0.00110363	0.649379	up	L9KFY1	1，3
296	SERPINH1	112.2	135.5	112.8	81.6	71.6	86.3	1.50522	0.0102	0.0335779	0.589974	up	L9LDS2	1，3
297	SLC4A1	84.3	73.8	81.2	119	114.7	127	0.663432	0.00105	0.00967183	-0.591979	down	L8Y8C4	1，3
298	STAU1	146.8	141.5	112.8	66	56.5	76.5	2.01558	0.005	0.0217035	1.01119	up	L9LD94	1，3
299	TPM2	76	81.6	59	128.9	142	112.5	0.564945	0.007	0.0265648	-0.823817	down	L9L544	1，3
300	CDKN1B	67.4	84.2	82.9	122.1	134.5	108.9	0.641587	0.00883	0.0304205	-0.640283	down	L8Y7M8	1,3,4
301	CDK1	171.9	147.8	150.8	37.7	43.5	48.3	3.6332	0.000155	0.0046429	1.86124	up	L9L1F0	1，3，4
302	DDAH1	79.1	85.9	74.9	119.3	123.5	117.4	0.666019	0.000401	0.00663934	-0.586365	down	L9KRF7	1，3，4
303	FHL1	69.7	77.6	67.1	128.1	114	143.5	0.556017	0.00328	0.01744	-0.8468	down	L9J8N6	1，3，4
304	OAT	136.6	116.8	118.5	75.4	74.5	78.2	1.63043	0.00173	0.0123878	0.705248	up	L9L3Q0	1，3，4
305	DCN	75.5	81.5	80.4	120.2	112.9	129.5	0.654716	0.00126	0.01061	-0.611059	down	L9KF58	1,3,4,5
306	DHFR	133.3	113.3	130.2	69.4	84.8	69	1.68817	0.00321	0.0172785	0.755462	up	L9L4C5	1,3,5
307	EHD4	76.3	78	82.9	126.3	124.7	111.8	0.653804	0.00111	0.00989838	-0.61307	down	L9JCQ4	1,4
308	CP	153.1	115.9	132.2	65.3	64.3	69.3	2.01709	0.00344	0.0179741	1.01228	up	L9KR10	1,5
309	SCPEP1	120.2	115.5	135.3	74.5	92.2	62.4	1.61938	0.0108	0.0349087	0.695442	up	L9KFE2	1,5
310	TFRC	132.1	109.3	133.6	73	77.7	74.3	1.66667	0.00332	0.0175812	0.736966	up	L9JKR8	1,5
311	AIF1	115	121.2	129.6	77.7	90	66.4	1.56258	0.00542	0.0227954	0.64393	up	L9KGP2	2,3
312	ANXA5	71.9	82.6	80.7	122.5	112.7	129.7	0.64456	0.00188	0.0127632	-0.633613	down	L9KIR7	2,3
313	CADM1	63.9	89.8	62.7	118	137.4	128.2	0.564129	0.00598	0.0240827	-0.825902	down	L8Y732	2,3
314	CD47	65.7	84.1	68.1	132.2	131.2	118.7	0.57027	0.00163	0.0121599	-0.810284	down	L8Y0C4	2,3
315	CDH5	79.8	84.5	72.4	120.2	120.1	123.1	0.651348	0.000321	0.00592267	-0.618499	down	L9K250	2,3
316	CTSH	70.6	87.2	80.5	122.9	126.3	112.4	0.659015	0.00299	0.0165717	-0.601616	down	L9L6G4	2,3
317	DPEP1	69.7	78.4	74.3	124.9	115.7	137	0.588983	0.00148	0.0114773	-0.763702	down	L9KIW0	2,3
318	DPP4	69.4	84.8	79.6	123.6	115.6	127	0.638449	0.00145	0.0114253	-0.647357	down	L9J9V1	2,3
319	EMP2	69	75.7	74.9	128.1	115.5	136.9	0.577135	0.00122	0.0104754	-0.793018	down	L9KXH6	2,3
320	FAS	132.2	114.3	141.3	67.6	72.6	71.9	1.82838	0.00193	0.012968	0.870568	up	L9KW24	2,3
321	GSDME	138.5	126.2	161.3	57	63.2	53.7	2.44968	0.0014	0.0112574	1.2926	up	L8YGQ0	2,3
322	SETD1A	97.8	67.1	73.6	113.8	126.5	121.3	0.659569	0.015	0.0429009	-0.600405	down	L9KU44	2,3
323	STX4	74.2	77.6	86.6	114.3	114.8	132.4	0.659474	0.00424	0.0199733	-0.600611	down	L9KUE1	2,3
324	SYK	121.3	106.1	143.2	76.6	78.8	73.9	1.61622	0.0123	0.0379742	0.692627	up	L8YAA3	2,3
325	CALCRL	61.7	80.3	64.8	129.9	123.1	140.3	0.525807	0.00123	0.0105153	-0.927394	down	L9KUL8	2，3
326	CAPN5	71.1	86.7	74.6	122.3	116.5	128.7	0.632381	0.00158	0.0120276	-0.661134	down	L9KRF0	2，3
327	CERS4	125.7	135	124.9	66	60.2	88.3	1.79767	0.00339	0.0177839	0.846127	up	L9J9N1	2，3
328	Defensin-5	172.7	126.3	124.9	58.7	62.1	55.1	2.40989	0.00642	0.0252426	1.26897	up		2，3
329	GRN	124.7	133.4	144.8	65.3	70.5	61.3	2.04414	0.000429	0.00672686	1.03149	up	L8Y4N2	2，3
330	MYL9	69	80.5	59.4	136.4	145.3	109.4	0.534134	0.00805	0.0289005	-0.904725	down	L9L7D9	2，3
331	S100A10	71.3	79.7	76.6	123.6	120	128.9	0.611007	0.000171	0.00486235	-0.71074	down	L8Y8N6	2，3
332	S100A4	119.6	118.2	125.7	78.8	81.3	76.3	1.53765	9.88e-05	0.00380971	0.620725	up	L9JEC6	2，3
333	TMEM119	55.8	65.6	53.4	150.3	130	145	0.411004	0.000305	0.00586676	-1.28278	down	L9KM19	2，3
334	TNC	126.5	118.6	121.9	74.9	72.9	85.3	1.57443	0.000567	0.00755536	0.654831	up	L9L7K4	2，3
335	TPM1	76.2	76.9	57.8	129.8	140.6	118.7	0.54202	0.00261	0.015401	-0.883582	down	L9L8T0	2，3
336	ITGA1	71.9	83.6	83.4	120.3	119.5	121.2	0.661773	0.000475	0.006929	-0.595592	down	L9KX18	2,3,4
337	TREES_T100012297	58.8	85.9	91.4	118.3	122.7	122.9	0.648805	0.0139	0.041072	-0.624144	down	L9JG28	2,3,4
338	LOC102468293	113.9	114.4	132.3	78.9	91.5	69	1.50627	0.0105	0.034335	0.590976	up	L9KTI1	2,3,4,5
339	ARRB2	121.4	108.9	141.4	79.5	78.8	69.9	1.62883	0.00862	0.02996	0.70384	up	L9KLK5	2,3,5
340	CLDN18	70.6	81.2	83.1	122.6	113.1	129.3	0.643562	0.00207	0.0135153	-0.63585	down	L9JHN7	2,3,5
341	IL1RAP	146.3	111.9	117.3	74	73.5	77	1.67261	0.00939	0.0317367	0.742097	up	L9JK57	2,3,5
342	PLG	142.3	119.3	111	75.1	74.9	77.6	1.63708	0.00679	0.0260195	0.711127	up	L9KQ09	2,3,5
343	Calmodulin	72.2	90	75.5	117.6	118.1	126.6	0.656086	0.00258	0.0153161	-0.608043	down	L8YEY0	2,4
344	CMBL	70.5	77	87.8	131	116.5	117.2	0.645188	0.00336	0.0176501	-0.632209	down	L9L5B1	2,4
345	DDX3X	139.9	109.7	121.4	77.8	78.7	72.5	1.62009	0.00626	0.0247623	0.696072	up	L9KTK1	2,4,5
346	ADA	124.6	115.9	134.4	76	80.1	69	1.66548	0.00133	0.0109872	0.73594	up	L9L041	2,5
347	ALOX5	121	123.3	145.8	71.7	74.4	63.8	1.8585	0.00214	0.0136765	0.894142	up	L9KVB1	2,5
348	AOAH	119.4	118.9	145.6	74.8	78.8	62.4	1.77731	0.0052	0.022131	0.829699	up	L9L690	2,5
349	ASRGL1	134.8	102.8	149	69.5	83	60.9	1.81162	0.0187	0.0495803	0.857281	up	L9JP68	2,5
350	C1QA	140.1	131.9	135.8	64.1	58.6	69.5	2.12175	5.3e-05	0.00288656	1.08525	up	L9L0Q0	2,5
351	C3	168.3	118.2	134.7	59.7	62.9	56.2	2.3557	0.00556	0.0230385	1.23616	up	L8Y6N5	2,5
352	C5	153.9	113.9	122.7	69.6	71.1	68.8	1.86396	0.00768	0.0281648	0.898372	up	L9K4I4	2,5
353	C5AR1	146.3	125.2	138.2	60.8	63.8	65.7	2.15292	0.000316	0.00592267	1.10629	up	L9L7R6	2,5
354	CD68	130.3	127.4	149.3	61	72.7	59.3	2.10881	0.000899	0.00911544	1.07643	up	L9KLH0	2,5
355	CTSB	128.6	129.5	156.6	65.6	65.8	53.8	2.2392	0.00157	0.0120091	1.16298	up	L8YCS8	2,5
356	GAPDH	138.1	149	137.9	62.3	52.3	60.4	2.1679	6.37e-11	2.49959e-07	1.1163	up	L8Y3Y8	2,5
357	GC	158.1	126.2	114.8	68.3	66.7	65.9	1.98656	0.00703	0.0266015	0.990273	up	L9L5X5	2,5
358	GGT1	135.8	141.2	146.1	57.8	64	55	2.3931	3.29e-05	0.00208034	1.25888	up	L9JH18	2,5
359	IL18	137.2	110.4	114	79.6	74.5	84.3	1.51678	0.00978	0.0326333	0.60101	up	L9KNC4	2,5
360	IPO7	128.4	117.1	117.4	74.7	76.9	85.6	1.52993	0.0011	0.00987735	0.613468	up	L8YAB8	2,5
361	ITIH3	137.9	125.7	130.6	71.3	66.2	68.3	1.91545	8.19e-05	0.00356178	0.937685	up	L8Y275	2,5
362	LCN2	156.4	133.4	184.1	43.2	41.7	41.1	3.76111	0.00139	0.0112574	1.91116	up	L9KGJ9	2,5
363	LCP1	123.4	118.9	143.1	71.8	78.4	64.4	1.7959	0.00254	0.0151015	0.844706	up	L8YDN6	2,5
364	LGMN	121.3	134	133.6	74.8	77.1	59.2	1.84225	0.00107	0.00974172	0.881473	up	L9K2W8	2,5
365	LOC102501221	153.9	129.9	125.4	63.1	69.5	58.2	2.14465	0.00152	0.011718	1.10074	up	L8YEV6	2,5
366	MPO	147.3	119.4	153.2	61.1	59	60	2.33148	0.00156	0.0119793	1.22125	up	L9KG14	2,4,5
367	MYO19	121.1	131.3	127.1	86.8	66	67.8	1.72031	0.0019	0.0128545	0.782667	up	L9KGZ0	2,5
368	NCF1	136.5	123.4	142.7	67.5	77.4	52.5	2.03951	0.00175	0.0124855	1.02823	up	L9KFV8	2,5
369	NFKB2	130.8	121.7	146.3	64.6	66.2	70.5	1.98112	0.000879	0.00902931	0.986318	up	L8Y988	2,5
370	NRBF2	136.5	122.8	118.9	73.7	73.4	74.8	1.70437	0.000624	0.007848	0.76924	up	L9JD99	2,5
371	PSD4	122.5	126.4	151.3	68.3	69.3	62.2	2.003	0.00198	0.0131019	1.00216	up	L9JMA3	2,5
372	RPL34	114.4	126.3	122.4	78.9	77.3	80.7	1.53271	0.000319	0.00592267	0.616089	up	L8YBR7	2,5
373	RPL8	115.9	134.9	111.1	79.6	75.5	83	1.51995	0.00554	0.0230385	0.604023	up	L8YGN9	2,5
374	SERPINA3	160.2	115.8	124.6	65.9	64.1	69.3	2.01004	0.00797	0.028692	1.00722	up	L8YAY8	2,5
375	SERPINB1	129.6	110.9	142.9	71.2	84.8	60.7	1.76927	0.00874	0.0301899	0.823151	up	L8YG34	2,5
376	SERPINB2	178.1	112.8	132.5	58.9	61	56.7	2.39751	0.0132	0.0399667	1.26154	up	L9L9C5	2,5
377	SFTPB	79.7	71.7	77.1	123.8	133.5	114.2	0.615074	0.0014	0.0112574	-0.701168	down	L8Y817	2,5
378	SPHK1	138.8	120.9	148.1	63	61.5	67.7	2.12175	0.000933	0.00929211	1.08525	up	L9L4F2	2,5
379	TF	139.6	115.9	136.4	69.3	70.3	68.5	1.88323	0.00119	0.0103081	0.913209	up	L8Y204	2,5
380	TREM1	133.2	109.6	123.9	84.2	65.5	83.6	1.5718	0.00846	0.0296667	0.652414	up	L9KUC5	2,5
381	ACE2	62.5	70.8	66.7	134.3	131.8	134	0.499875	1.22e-05	0.00164808	-1.00036	down	L9KXK8	3,4
382	HLTF	131.8	110.8	126.8	72.1	73.9	84.5	1.6026	0.00336	0.0176501	0.680417	up	L9KVE0	3,4
383	RGCC	64.4	50.5	30.5	147.6	182.3	124.7	0.319842	0.00606	0.0242647	-1.64457	down	L9K3M9	3,4
384	MCEMP1	155.3	124	151.4	56.6	56.8	55.9	2.544	0.000902	0.00912229	1.3471	up	L8Y4W7	3，4
385	NTN4	71.4	87.5	76.5	125.4	111.2	128	0.645639	0.00365	0.018389	-0.6312	down	L9KFM9	3，4
386	RRAS	75.5	73.4	78.1	126.1	116	130.9	0.608579	0.00045	0.00672899	-0.716483	down		3，4
387	TPPP3	74.8	81.7	73.7	124.1	115.7	130	0.622499	0.000657	0.00808172	-0.683857	down	L9K295	3，4
388	GAPDH	129.4	143.9	114.7	69.5	70.8	71.7	2.1679	6.37e-11	2.49959e-07	1.1163	up	L9L801	3,5
389	GAPDH	138.1	149	137.9	62.3	52.3	60.4	2.1679	6.37e-11	2.49959e-07	1.1163	up	L9LFE7	3,5
390	CDC42BPA	73.7	71.5	86.5	131.3	114	123.1	0.628936	0.00264	0.0155313	-0.669015	down	L9JK71	3，5
391	ENO1	127.7	113.7	132.4	74.8	81.6	69.8	1.65252	0.00171	0.0123801	0.724668	up	L9L144	4,5
392	STAB1	128.4	131.1	139.6	70.9	61.9	68	1.98755	0.000104	0.003924	0.990991	up	L8Y5X1	4,5
